# Supplementary material for: Five new genera of the subfamily Cylapinae (Insecta, Heteroptera, Miridae) from Australia
Source: Zookeys. 2021 Jan 26;1012:95–134. doi: 10.3897/zookeys.1012.57172 (PMC7854564; doi:10.3897/zookeys.1012.57172)
Supplement: XML Treatment for Dariella [file zookeys.1012.57172-treatment1.xml]

<!DOCTYPE tp:taxon-treatment
  PUBLIC "-//TaxonX//DTD Taxonomic Treatment Publishing DTD v0 20100105//EN" "tax-treatment-NSO.dtd">
<tp:taxon-treatment xmlns:tp="http://www.plazi.org/taxpub"><tp:treatment-meta><kwd-group><label>Taxon classification</label><kwd><named-content xmlns:xlink="http://www.w3.org/1999/xlink" content-type="kingdom">Animalia</named-content></kwd><kwd><named-content xmlns:xlink="http://www.w3.org/1999/xlink" content-type="order">Heteroptera</named-content></kwd><kwd><named-content xmlns:xlink="http://www.w3.org/1999/xlink" content-type="family">Miridae</named-content></kwd></kwd-group><mixed-citation publication-type="journal"><person-group><name><surname>Namyatova</surname><given-names>Anna A.</given-names></name><name><surname>Cassis</surname><given-names>Gerasimos</given-names></name></person-group><article-title>Five new genera of the subfamily <tp:taxon-name><tp:taxon-name-part taxon-name-part-type="subfamily">Cylapinae</tp:taxon-name-part></tp:taxon-name> (<tp:taxon-name><tp:taxon-name-part taxon-name-part-type="class">Insecta</tp:taxon-name-part></tp:taxon-name>, <tp:taxon-name><tp:taxon-name-part taxon-name-part-type="suborder">Heteroptera</tp:taxon-name-part></tp:taxon-name>, <tp:taxon-name><tp:taxon-name-part taxon-name-part-type="family">Miridae</tp:taxon-name-part></tp:taxon-name>) from Australia</article-title><source>Zookeys</source><day>26</day><month>1</month><year>2021</year><volume>1012</volume><fpage>95</fpage><lpage>134</lpage><pub-id pub-id-type="doi">10.3897/zookeys.1012.57172</pub-id></mixed-citation></tp:treatment-meta><tp:nomenclature><tp:taxon-name><object-id xmlns:xlink="http://www.w3.org/1999/xlink" content-type="arpha" xlink:type="simple">BE95FF97-D1FA-5232-88E0-B689FE15414B</object-id>
                <tp:taxon-name-part taxon-name-part-type="genus" reg="Dariella">Dariella</tp:taxon-name-part>
                <object-id xmlns:xlink="http://www.w3.org/1999/xlink" content-type="zoobank" xlink:type="simple">http://zoobank.org/81EEFDFE-0ADE-4D5D-AC20-A4F3973EDCBB</object-id>
              </tp:taxon-name><tp:taxon-status xmlns:xlink="http://www.w3.org/1999/xlink" xlink:type="simple">gen. nov.</tp:taxon-status></tp:nomenclature><tp:treatment-sec sec-type="type species" id="SECID0E21AE"><title>Type species.</title><p><italic><tp:taxon-name><tp:taxon-name-part taxon-name-part-type="genus" reg="Dariella">Dariella</tp:taxon-name-part> <tp:taxon-name-part taxon-name-part-type="species" reg="rubrocuneata">rubrocuneata</tp:taxon-name-part></tp:taxon-name></italic> sp. nov. by original designation.</p></tp:treatment-sec><tp:treatment-sec sec-type="diagnosis" id="SECID0EM2AE"><title>Diagnosis.</title><p><italic><tp:taxon-name><tp:taxon-name-part taxon-name-part-type="genus" reg="Dariella">Dariella</tp:taxon-name-part></tp:taxon-name></italic> differs from other <tp:taxon-name><tp:taxon-name-part taxon-name-part-type="subfamily">Cylapinae</tp:taxon-name-part></tp:taxon-name> in the following combination of characters: macropterous; vertical head with antennal fossa placed above mandibular plate (Fig. <xref ref-type="fig" rid="F3">3A</xref>); elongate body, covered with short adpressed simple setae; pronotum, corium, and clavus deeply punctate (Fig. <xref ref-type="fig" rid="F3">3B, M</xref>); eye not pedunculated; vertex carinate posteriorly (Fig. <xref ref-type="fig" rid="F3">3B</xref>); base of pronotum wider than head; total antennal length shorter than body; antennal segment II slightly incrassate towards apex; antennal segments III and IV each shorter than segment II (Fig. <xref ref-type="fig" rid="F3">3E</xref>); buccula ring-like (Fig. <xref ref-type="fig" rid="F3">3A</xref>); apex of labium slightly surpassing posterior coxae; segments I and II not subdivided (Fig. <xref ref-type="fig" rid="F3">3D</xref>); collar delimited with deep groove (Fig. <xref ref-type="fig" rid="F3">3A, B</xref>); calli distinct with round shallow pit between them; scutellum flat (Fig. <xref ref-type="fig" rid="F3">3E, M</xref>); metathoracic scent gland evaporative area only slightly longer than wide with distinct vertical grove behind peritreme (Fig. <xref ref-type="fig" rid="F3">3F</xref>); outer margin of hemelytron slightly constricted anteriorly (Fig. <xref ref-type="fig" rid="F1">1</xref>); widest part of embolium subequal to 1/3 cuneus width at base; cuneus longer than wide at base (Fig. <xref ref-type="fig" rid="F3">3L</xref>); tarsal segment I shorter than segments II and III each (Fig. <xref ref-type="fig" rid="F3">3J</xref>); middle row of tiles on unguitractor reduced (Fig. <xref ref-type="fig" rid="F3">3K</xref>); parameres subequal in length and both with swelling in basal half directed outwards (Fig. <xref ref-type="fig" rid="F4">4D, F</xref>); phallotheca more extensively sclerotised apically, than basally; endosoma with single sclerotised area placed at right hand side (Fig. <xref ref-type="fig" rid="F4">4A, B</xref>).</p></tp:treatment-sec><tp:treatment-sec sec-type="description" id="SECID0E14AE"><title>Description.</title><p><bold>Male. Coloration</bold> (Fig. <xref ref-type="fig" rid="F1">1</xref>). Head, pronotum, mesoscutum, scutellum mostly brown to dark brown; hemelytron, labium and appendages mostly pale brown to yellow with reddish tinge. For details see species description. <bold>Surface and vestiture.</bold> Dorsum shiny, without net-like pattern of microsculpture; posterior part of pronotum, clavus and corium with deep punctures (Fig. <xref ref-type="fig" rid="F3">3B, M</xref>); scutellum mostly smooth, serrate laterally (Fig. <xref ref-type="fig" rid="F3">3M</xref>); head, calli, embolium, cuneus and pleura smooth (Fig. <xref ref-type="fig" rid="F3">3B, F, L</xref>); dorsum and legs clothed with adpressed short simple setae, those setae on head and pronotum sparse; head with long suberect seta near inner margin of each eyes in dorsal view (Fig. <xref ref-type="fig" rid="F3">3B, C</xref>); antennae clothed with suberect setae mostly as long as or longer than antennal segment II width (Fig. <xref ref-type="fig" rid="F3">3E</xref>); anterior part of mesopleuron with area of dense short adpressed setae; posterior part of mesopleuron and metapleuron with sparse semi-adpressed setae (Fig. <xref ref-type="fig" rid="F3">3F</xref>). <bold>Structure</bold>. <bold><italic>Head</italic>.</bold> Vertical, in dorsal view wider than long; eye not covering anterior margin of pronotum, not protruding; vertex carinate posteriorly (Fig. <xref ref-type="fig" rid="F3">3B</xref>); in anterior view head wider than high; antennal fossa attached near ventral margin of eye; clypeus separated from frons with shallow depression, its base placed slightly below ventral margin of eye (Fig. <xref ref-type="fig" rid="F3">3C</xref>); in lateral view head twice as high as long; eye slightly upraised above vertex, covering lateral margins of pronotum; distance between eye and ventral margin of head subequal to half of eye height; antennal fossa adjacent to eye, placed slightly above mandibular plate; mandibular and maxillary plates separated from head by shallow depression posteriorly; labrum triangular, shorter than labial segment I (Fig. <xref ref-type="fig" rid="F3">3A</xref>); buccula twice as long as high, ring-like, almost reaching posterior margin of head (Fig. <xref ref-type="fig" rid="F3">3A</xref>). <bold><italic>Antenna</italic></bold> (Fig. <xref ref-type="fig" rid="F3">3E</xref>). Shorter than body, segment I shorter than head width; segment II longer than head width, slightly incrassate apically; segment III subequal to half of segment II; segment IV ca. 1.5 × as long as segment III; segments I and II subequal in width and wider than segments III and IV each. <bold><italic>Labium</italic></bold> (Fig. <xref ref-type="fig" rid="F3">3D</xref>). Apex slightly surpassing hind coxa, its segments not subdivided; labial segment I surpassing base of forecoxa; labial segments I–III subequal in length; segment IV slightly shorter than segment III. <bold><italic>Thorax</italic>.</bold> Pronotum wider than long, lateral margins concave in dorsal view, not carinate (Fig. <xref ref-type="fig" rid="F3">3A, B</xref>); collar delimited with deep sulcus, as wide as antennal segment I; posterior margin rounded and convex; calli swollen, occupying less than half of pronotum, separated from each other by depression and round pit (Fig. <xref ref-type="fig" rid="F3">3B</xref>); scutellum flat; mesoscutum almost entirely covered with pronotum (Fig. <xref ref-type="fig" rid="F3">3E, M</xref>); propleural apodeme mostly straight, its apical part inclined anteriorly and merging with collar sulcus; mesopleural apodeme oval; mesothoracic spiracle slit-like, without microsculpture around it; metathoracic scent gland evaporative area large, lateral margin reaching base of hind coxae, triangular, with distinct vertical groove; peritreme only slightly upraised, elongate; metepimeron subequal to 1/4–1/3 of mesopleuron in width (Fig. <xref ref-type="fig" rid="F3">3F</xref>). <bold><italic>Hemelytron</italic>.</bold> Outer margin of hemelytron slightly constricted anteriorly (Fig. <xref ref-type="fig" rid="F1">1</xref>); ridge on clavus shallow, almost indistinct; claval commissure slightly more than twice longer than scutellum; medial fracture distinct, surpassing middle of corium (Fig. <xref ref-type="fig" rid="F3">3M</xref>); ridge along medial fracture absent; embolium wide, its widest part subequal to 1/3 of cuneus width at base; R+M more distinct basally; cuneus delimited with small incision, longer than wide at base; membrane with single cell, distance from cell apex to membrane apex subequal to cell length (Fig. <xref ref-type="fig" rid="F3">3L</xref>). <bold><italic>Legs</italic>.</bold> Forecoxa length shorter than pronotum; coxae subequal in width and length; femora regular, not specifically widened; fore- and hind femora slightly wider than middle femur (Fig. <xref ref-type="fig" rid="F3">3G</xref>); segments II and III of hind tarsus subequal in length and each of them twice longer than segment I (Fig. <xref ref-type="fig" rid="F3">3J</xref>); claw with small subapical tooth; medial row of tiles on unguitractor reduced, having less tiles than lateral rows (Fig. <xref ref-type="fig" rid="F3">3K</xref>). <bold><italic>Genitalia</italic>.</bold> See species description.</p><fig id="F1" position="float" orientation="portrait"><object-id xmlns:xlink="http://www.w3.org/1999/xlink" content-type="doi" xlink:type="simple">10.3897/zookeys.1012.57172.figure1</object-id><object-id xmlns:xlink="http://www.w3.org/1999/xlink" content-type="arpha" xlink:type="simple">F826305F-99B9-5FC4-8972-6B78B07BB9EA</object-id><label>Figure 1.</label><caption><p>Habitus of <italic><tp:taxon-name><tp:taxon-name-part taxon-name-part-type="genus" reg="Dariella">Dariella</tp:taxon-name-part> <tp:taxon-name-part taxon-name-part-type="species" reg="rubrocuneata">rubrocuneata</tp:taxon-name-part></tp:taxon-name></italic> and <italic><tp:taxon-name><tp:taxon-name-part taxon-name-part-type="genus" reg="Labriella">Labriella</tp:taxon-name-part> <tp:taxon-name-part taxon-name-part-type="species" reg="fusca">fusca</tp:taxon-name-part></tp:taxon-name></italic>.</p></caption><graphic xmlns:xlink="http://www.w3.org/1999/xlink" xlink:href="zookeys-1012-095-g001.jpg" position="float" orientation="portrait" xlink:type="simple" id="oo_501589.jpg"><uri content-type="original_file" xlink:type="simple">https://binary.pensoft.net/fig/501589</uri></graphic></fig><fig id="F2" position="float" orientation="portrait"><object-id xmlns:xlink="http://www.w3.org/1999/xlink" content-type="doi" xlink:type="simple">10.3897/zookeys.1012.57172.figure2</object-id><object-id xmlns:xlink="http://www.w3.org/1999/xlink" content-type="arpha" xlink:type="simple">A51DA087-8F30-52A3-B318-BD994437D827</object-id><label>Figure 2.</label><caption><p>Habitus of <italic><tp:taxon-name><tp:taxon-name-part taxon-name-part-type="genus" reg="Callitropisca">Callitropisca</tp:taxon-name-part> <tp:taxon-name-part taxon-name-part-type="species" reg="florentine">florentine</tp:taxon-name-part></tp:taxon-name></italic>, <italic><tp:taxon-name><tp:taxon-name-part taxon-name-part-type="genus" reg="Laetifulvius">Laetifulvius</tp:taxon-name-part> <tp:taxon-name-part taxon-name-part-type="species" reg="morganensis">morganensis</tp:taxon-name-part></tp:taxon-name></italic>, and <italic><tp:taxon-name><tp:taxon-name-part taxon-name-part-type="genus" reg="Micanitropis">Micanitropis</tp:taxon-name-part> <tp:taxon-name-part taxon-name-part-type="species" reg="seisia">seisia</tp:taxon-name-part></tp:taxon-name></italic>.</p></caption><graphic xmlns:xlink="http://www.w3.org/1999/xlink" xlink:href="zookeys-1012-095-g002.jpg" position="float" orientation="portrait" xlink:type="simple" id="oo_501590.jpg"><uri content-type="original_file" xlink:type="simple">https://binary.pensoft.net/fig/501590</uri></graphic></fig><p><bold>Female.</bold> Unknown.</p></tp:treatment-sec><tp:treatment-sec sec-type="etymology" id="SECID0ESEAG"><title>Etymology.</title><p>The genus is named after the sister of the first author (AN), Daria Namyatova. The gender is feminine.</p></tp:treatment-sec><tp:treatment-sec sec-type="remarks" id="SECID0EXEAG"><title>Remarks.</title><p>According to the present classification (<xref ref-type="bibr" rid="B9">Gorczyca 2000</xref>), <italic><tp:taxon-name><tp:taxon-name-part taxon-name-part-type="genus" reg="Dariella">Dariella</tp:taxon-name-part></tp:taxon-name></italic> does not belong to any <tp:taxon-name><tp:taxon-name-part taxon-name-part-type="subfamily">Cylapinae</tp:taxon-name-part></tp:taxon-name> tribe. It is similar to <tp:taxon-name><tp:taxon-name-part taxon-name-part-type="tribe">Cylapini</tp:taxon-name-part></tp:taxon-name> and <tp:taxon-name><tp:taxon-name-part taxon-name-part-type="tribe">Bothriomirini</tp:taxon-name-part></tp:taxon-name> in having punctate body (Fig. <xref ref-type="fig" rid="F3">3B, M</xref>), vertical head with antennal fossa placed above mandibular plate (Fig. <xref ref-type="fig" rid="F3">3A</xref>), and not subdivided labial segments I and II (Fig. <xref ref-type="fig" rid="F3">3D</xref>). See also <xref ref-type="bibr" rid="B27">Wolski (2017)</xref> and <xref ref-type="bibr" rid="B18">Namyatova et al. (2019)</xref> for detailed diagnoses of <tp:taxon-name><tp:taxon-name-part taxon-name-part-type="tribe">Cylapini</tp:taxon-name-part></tp:taxon-name> and <tp:taxon-name><tp:taxon-name-part taxon-name-part-type="tribe">Bothriomirini</tp:taxon-name-part></tp:taxon-name> respectively. However, most <tp:taxon-name><tp:taxon-name-part taxon-name-part-type="tribe">Cylapini</tp:taxon-name-part></tp:taxon-name> species have antennae as long as or longer than body and antennal segments III and IV each longer than segment II (<xref ref-type="bibr" rid="B27">Wolski 2017</xref>), whereas in <italic><tp:taxon-name><tp:taxon-name-part taxon-name-part-type="genus" reg="Dariella">Dariella</tp:taxon-name-part></tp:taxon-name></italic> the antennae are shorter than body, and antennal segment III is shorter than segment II. In <tp:taxon-name><tp:taxon-name-part taxon-name-part-type="tribe">Bothriomirini</tp:taxon-name-part></tp:taxon-name>, the body is more or less oval and stout, the collar is not delimited or weakly delimited, the scutellum is punctate, the tarsal segments are subequal in length (<xref ref-type="bibr" rid="B18">Namyatova et al. 2019</xref>), whereas in <italic><tp:taxon-name><tp:taxon-name-part taxon-name-part-type="genus" reg="Dariella">Dariella</tp:taxon-name-part></tp:taxon-name></italic> the body is elongate (Fig. <xref ref-type="fig" rid="F1">1</xref>), the collar is delimited with the deep sulcus (Fig. <xref ref-type="fig" rid="F3">3B</xref>), the scutellum is impunctate (Fig. <xref ref-type="fig" rid="F3">3M</xref>), and the tarsal segment I is shorter than each of segments II and III (Fig. <xref ref-type="fig" rid="F3">3J</xref>). Currently, we place <italic><tp:taxon-name><tp:taxon-name-part taxon-name-part-type="genus" reg="Dariella">Dariella</tp:taxon-name-part></tp:taxon-name></italic> in <tp:taxon-name><tp:taxon-name-part taxon-name-part-type="tribe">Cylapini</tp:taxon-name-part></tp:taxon-name>, as it has affinities to some of its members, which also do not fully fit the diagnoses provided by <xref ref-type="bibr" rid="B9">Gorczyca (2000)</xref> and <xref ref-type="bibr" rid="B27">Wolski (2017)</xref>.</p><fig id="F3" position="float" orientation="portrait"><object-id xmlns:xlink="http://www.w3.org/1999/xlink" content-type="doi" xlink:type="simple">10.3897/zookeys.1012.57172.figure3</object-id><object-id xmlns:xlink="http://www.w3.org/1999/xlink" content-type="arpha" xlink:type="simple">C1E5D7E6-C550-54D9-B2B1-7F8CB73F7E07</object-id><label>Figure 3.</label><caption><p>SEM images. <italic><tp:taxon-name><tp:taxon-name-part taxon-name-part-type="genus" reg="Dariella">Dariella</tp:taxon-name-part> <tp:taxon-name-part taxon-name-part-type="species" reg="rubrocuneata">rubrocuneata</tp:taxon-name-part></tp:taxon-name></italic><bold>A</bold> head and pronotum, lateral view <bold>B</bold> head and pronotum, dorsal view <bold>C</bold> head, anterior view <bold>D</bold> labium <bold>E</bold> antenna <bold>F</bold> pleura <bold>G</bold> legs <bold>H</bold> trichobothria on hind femur <bold>I</bold> trichobothria on middle femur <bold>J</bold> hind tarsus <bold>K</bold> pretarsus, ventral view <bold>L</bold> cuneus and membrane cell <bold>M</bold> scutellum, clavus and corium.</p></caption><graphic xmlns:xlink="http://www.w3.org/1999/xlink" xlink:href="zookeys-1012-095-g003.jpg" position="float" orientation="portrait" xlink:type="simple" id="oo_501591.jpg"><uri content-type="original_file" xlink:type="simple">https://binary.pensoft.net/fig/501591</uri></graphic></fig><p><italic><tp:taxon-name><tp:taxon-name-part taxon-name-part-type="genus" reg="Dariella">Dariella</tp:taxon-name-part></tp:taxon-name></italic> is similar to the Neotropical genera <italic><tp:taxon-name><tp:taxon-name-part taxon-name-part-type="genus" reg="Corcovadocola">Corcovadocola</tp:taxon-name-part></tp:taxon-name></italic> Carvalho, 1948 and <italic><tp:taxon-name><tp:taxon-name-part taxon-name-part-type="genus" reg="Cylapoides">Cylapoides</tp:taxon-name-part></tp:taxon-name></italic> Carvalho, 1952 as they also have short antennae (<xref ref-type="bibr" rid="B2">Carvalho 1948</xref>, <xref ref-type="bibr" rid="B3">1952</xref>). Additionally, both those genera have a carinate vertex, apex of the labium reaches at least the hind coxa, and possess more or less developed calli. <italic><tp:taxon-name><tp:taxon-name-part taxon-name-part-type="genus" reg="Corcovadocola">Corcovadocola</tp:taxon-name-part></tp:taxon-name></italic> and <italic><tp:taxon-name><tp:taxon-name-part taxon-name-part-type="genus" reg="Cylapoides">Cylapoides</tp:taxon-name-part></tp:taxon-name></italic> differ from <italic><tp:taxon-name><tp:taxon-name-part taxon-name-part-type="genus" reg="Dariella">Dariella</tp:taxon-name-part></tp:taxon-name></italic> in a convex scutellum and antennal segment III subequal in length to segment II. <italic><tp:taxon-name><tp:taxon-name-part taxon-name-part-type="genus" reg="Corcovadocola">Corcovadocola</tp:taxon-name-part></tp:taxon-name></italic> additionally differs from <italic><tp:taxon-name><tp:taxon-name-part taxon-name-part-type="genus" reg="Dariella">Dariella</tp:taxon-name-part></tp:taxon-name></italic> in the lateral sides of pronotum being slightly carinate, and the narrower embolium. <italic><tp:taxon-name><tp:taxon-name-part taxon-name-part-type="genus" reg="Cylapoides">Cylapoides</tp:taxon-name-part></tp:taxon-name></italic> additionally differs in the eyes slightly pedunculate, the head width subequal to pronotum width and the cuneus as long as wide at the base (<xref ref-type="bibr" rid="B3">Carvalho 1952</xref>; <xref ref-type="bibr" rid="B27">Wolski 2017</xref>). <italic><tp:taxon-name><tp:taxon-name-part taxon-name-part-type="genus" reg="Dariella">Dariella</tp:taxon-name-part></tp:taxon-name></italic> is also similar to another Neotropical genus <italic><tp:taxon-name><tp:taxon-name-part taxon-name-part-type="genus" reg="Cylapinus">Cylapinus</tp:taxon-name-part></tp:taxon-name></italic>, as they both have a punctate body, wide embolium and pit between calli and very similar shape of parameres with the left and right parameres subequal in length and the basal half of both parameres with swelling directed outwards (Fig. <xref ref-type="fig" rid="F4">4B, F</xref>; <xref ref-type="bibr" rid="B4">Carvalho 1986</xref>: figs 12, 13). <italic><tp:taxon-name><tp:taxon-name-part taxon-name-part-type="genus" reg="Cylapinus">Cylapinus</tp:taxon-name-part></tp:taxon-name></italic> differs from the new genus in the body covered with erect setae and the cuneus being as long as wide (<xref ref-type="bibr" rid="B4">Carvalho 1986</xref>).</p><fig id="F4" position="float" orientation="portrait"><object-id xmlns:xlink="http://www.w3.org/1999/xlink" content-type="doi" xlink:type="simple">10.3897/zookeys.1012.57172.figure4</object-id><object-id xmlns:xlink="http://www.w3.org/1999/xlink" content-type="arpha" xlink:type="simple">DA611EC4-9CF6-58B7-A05D-8133C9DFD8E7</object-id><label>Figure 4.</label><caption><p>Male genitalia. <italic><tp:taxon-name><tp:taxon-name-part taxon-name-part-type="genus" reg="Dariella">Dariella</tp:taxon-name-part> <tp:taxon-name-part taxon-name-part-type="species" reg="rubrocuneata">rubrocuneata</tp:taxon-name-part></tp:taxon-name></italic><bold>A</bold> aedeagus, dorsal view <bold>B</bold> aedeagus, left lateral view <bold>C</bold> genital capsule, dorsal view <bold>D</bold> left paramere, dorsal view <bold>E</bold> left paramere, posterior view <bold>F</bold> right paramere, dorsal view <bold>G</bold> right paramere, posterior view.</p></caption><graphic xmlns:xlink="http://www.w3.org/1999/xlink" xlink:href="zookeys-1012-095-g004.jpg" position="float" orientation="portrait" xlink:type="simple" id="oo_501592.jpg"><uri content-type="original_file" xlink:type="simple">https://binary.pensoft.net/fig/501592</uri></graphic></fig><p><italic><tp:taxon-name><tp:taxon-name-part taxon-name-part-type="genus" reg="Dariella">Dariella</tp:taxon-name-part></tp:taxon-name></italic> can be easily recognised externally from two Australian genera <italic><tp:taxon-name><tp:taxon-name-part taxon-name-part-type="genus" reg="Carvalhoma">Carvalhoma</tp:taxon-name-part></tp:taxon-name></italic> Slater &amp; Gross, 1977 and <italic><tp:taxon-name><tp:taxon-name-part taxon-name-part-type="genus" reg="Schizopteromiris">Schizopteromiris</tp:taxon-name-part></tp:taxon-name></italic>, currently placed in the <tp:taxon-name><tp:taxon-name-part taxon-name-part-type="tribe">Cylapini</tp:taxon-name-part></tp:taxon-name>, as <italic><tp:taxon-name><tp:taxon-name-part taxon-name-part-type="genus" reg="Carvalhoma">Carvalhoma</tp:taxon-name-part></tp:taxon-name></italic> has staphylinoid hemelytra and <italic><tp:taxon-name><tp:taxon-name-part taxon-name-part-type="genus" reg="Schizopteromiris">Schizopteromiris</tp:taxon-name-part></tp:taxon-name></italic> Schuh, 1986 has coleopteroid hemelytra in both sexes (<xref ref-type="bibr" rid="B23">Schuh 1986</xref>; <xref ref-type="bibr" rid="B14">Namyatova and Cassis 2016a</xref>). However, those two genera are similar to the new genus in having the antenna shorter than the body, a similar vertical head and punctate hemelytron. Additionally, <italic><tp:taxon-name><tp:taxon-name-part taxon-name-part-type="genus" reg="Carvalhoma">Carvalhoma</tp:taxon-name-part></tp:taxon-name></italic> has a similar left paramere with the basal half having swelling directed outwards and the phallotheca sclerotised apically (<xref ref-type="bibr" rid="B14">Namyatova and Cassis 2016a</xref>), and most species of <italic><tp:taxon-name><tp:taxon-name-part taxon-name-part-type="genus" reg="Carvalhoma">Carvalhoma</tp:taxon-name-part></tp:taxon-name></italic> also have the endosoma with the sclerite placed at right side, which is very similar to <italic><tp:taxon-name><tp:taxon-name-part taxon-name-part-type="genus" reg="Dariella">Dariella</tp:taxon-name-part></tp:taxon-name></italic> (cf. Fig. <xref ref-type="fig" rid="F4">4A, B</xref>; <xref ref-type="bibr" rid="B14">Namyatova and Cassis 2016a</xref>: figs 7A, B, 9A, B, 10A, B). Another character uniting <italic><tp:taxon-name><tp:taxon-name-part taxon-name-part-type="genus" reg="Carvalhoma">Carvalhoma</tp:taxon-name-part></tp:taxon-name></italic>, <italic><tp:taxon-name><tp:taxon-name-part taxon-name-part-type="genus" reg="Schizopteromiris">Schizopteromiris</tp:taxon-name-part></tp:taxon-name></italic> and <italic><tp:taxon-name><tp:taxon-name-part taxon-name-part-type="genus" reg="Dariella">Dariella</tp:taxon-name-part></tp:taxon-name></italic> is the reduced middle row of tiles on the unguitractor (Fig. <xref ref-type="fig" rid="F3">3K</xref>; pers. obs. for <italic><tp:taxon-name><tp:taxon-name-part taxon-name-part-type="genus" reg="Schizopteromiris">Schizopteromiris</tp:taxon-name-part></tp:taxon-name></italic>; <xref ref-type="bibr" rid="B14">Namyatova and Cassis 2016a</xref>: fig. 2L). <italic><tp:taxon-name><tp:taxon-name-part taxon-name-part-type="genus" reg="Schizopteromiris">Schizopteromiris</tp:taxon-name-part></tp:taxon-name></italic> might be closely related to <italic><tp:taxon-name><tp:taxon-name-part taxon-name-part-type="genus" reg="Dariella">Dariella</tp:taxon-name-part></tp:taxon-name></italic>, as they both have paired setae near the inner margin of eye dorsally (Fig. <xref ref-type="fig" rid="F3">3B, C</xref>; pers. obs. for <italic><tp:taxon-name><tp:taxon-name-part taxon-name-part-type="genus" reg="Schizopteromiris">Schizopteromiris</tp:taxon-name-part></tp:taxon-name></italic>) and a very similar shape of the metathoracic scent gland evaporative area which is slightly longer than wide with distinct vertical grove behind peritreme (cf. Fig. <xref ref-type="fig" rid="F3">3F</xref> and <xref ref-type="bibr" rid="B23">Schuh 1986</xref>: fig 12).</p></tp:treatment-sec><ref-list><ref id="B9"><mixed-citation xmlns:xlink="http://www.w3.org/1999/xlink" xlink:type="simple"><person-group><name name-style="western"><surname>Gorczyca</surname><given-names>J</given-names></name></person-group> (<year>2000</year>) <source>A systematic study on <tp:taxon-name><tp:taxon-name-part taxon-name-part-type="subfamily">Cylapinae</tp:taxon-name-part></tp:taxon-name> with a revision of the Afrotropical Region (<tp:taxon-name><tp:taxon-name-part taxon-name-part-type="suborder">Heteroptera</tp:taxon-name-part></tp:taxon-name>, <tp:taxon-name><tp:taxon-name-part taxon-name-part-type="family">Miridae</tp:taxon-name-part></tp:taxon-name>).</source><publisher-name>Wydawnictwo Uniwersytetu Śląskiego</publisher-name>, <publisher-loc>Katowice</publisher-loc>, <size units="page">174 pp</size>. <ext-link xlink:type="simple" ext-link-type="uri" xlink:href="https://core.ac.uk/display/225721895">https://core.ac.uk/display/225721895</ext-link></mixed-citation></ref><ref id="B27"><mixed-citation xmlns:xlink="http://www.w3.org/1999/xlink" xlink:type="simple"><person-group><name name-style="western"><surname>Wolski</surname><given-names>A</given-names></name></person-group> (<year>2017</year>) <article-title>Taxonomic review of the plant bug genera <italic><tp:taxon-name><tp:taxon-name-part taxon-name-part-type="genus">Amapacylapus</tp:taxon-name-part></tp:taxon-name></italic> and <italic><tp:taxon-name><tp:taxon-name-part taxon-name-part-type="genus">Cylapus</tp:taxon-name-part></tp:taxon-name></italic> with descriptions of two new species and a key to the genera of <tp:taxon-name><tp:taxon-name-part taxon-name-part-type="tribe">Cylapini</tp:taxon-name-part></tp:taxon-name> (<tp:taxon-name><tp:taxon-name-part taxon-name-part-type="order">Hemiptera</tp:taxon-name-part></tp:taxon-name>: <tp:taxon-name><tp:taxon-name-part taxon-name-part-type="suborder">Heteroptera</tp:taxon-name-part></tp:taxon-name>: <tp:taxon-name><tp:taxon-name-part taxon-name-part-type="family">Miridae</tp:taxon-name-part></tp:taxon-name>).</article-title><source>Acta Entomologica Musei Nationalis Pragae</source><volume>57</volume>(<issue>2</issue>): <fpage>399</fpage>–<lpage>455</lpage>. <ext-link xlink:type="simple" ext-link-type="doi" xlink:href="10.1515/aemnp-2017-0084">https://doi.org/10.1515/aemnp-2017-0084</ext-link></mixed-citation></ref><ref id="B18"><mixed-citation xmlns:xlink="http://www.w3.org/1999/xlink" xlink:type="simple"><person-group><name name-style="western"><surname>Namyatova</surname><given-names>AA</given-names></name><name name-style="western"><surname>Contos</surname><given-names>P</given-names></name><name name-style="western"><surname>Cassis</surname><given-names>G</given-names></name></person-group> (<year>2019</year>) <article-title>New species, taxonomy, phylogeny, and distribution of the tropical tribe <tp:taxon-name><tp:taxon-name-part taxon-name-part-type="tribe">Bothriomirini</tp:taxon-name-part></tp:taxon-name> (<tp:taxon-name><tp:taxon-name-part taxon-name-part-type="class">Insecta</tp:taxon-name-part></tp:taxon-name>: <tp:taxon-name><tp:taxon-name-part taxon-name-part-type="suborder">Heteroptera</tp:taxon-name-part></tp:taxon-name>: <tp:taxon-name><tp:taxon-name-part taxon-name-part-type="family">Miridae</tp:taxon-name-part></tp:taxon-name>: <tp:taxon-name><tp:taxon-name-part taxon-name-part-type="subfamily">Cylapinae</tp:taxon-name-part></tp:taxon-name>).</article-title><source>Insect Systematics and Evolution</source><volume>50</volume>(<issue>1</issue>): <fpage>83</fpage>–<lpage>146</lpage>. <ext-link xlink:type="simple" ext-link-type="doi" xlink:href="10.1163/1876312X-00002179">https://doi.org/10.1163/1876312X-00002179</ext-link></mixed-citation></ref><ref id="B2"><mixed-citation xmlns:xlink="http://www.w3.org/1999/xlink" xlink:type="simple"><person-group><name name-style="western"><surname>Carvalho</surname><given-names>JCM</given-names></name></person-group> (<year>1948</year>) <article-title>Mirideos neotropicais, 35: Generos <italic><tp:taxon-name><tp:taxon-name-part taxon-name-part-type="genus">Corcovadocola</tp:taxon-name-part></tp:taxon-name></italic> n. g., <italic><tp:taxon-name><tp:taxon-name-part taxon-name-part-type="genus">Guanabarea</tp:taxon-name-part></tp:taxon-name></italic> n. g. e <italic><tp:taxon-name><tp:taxon-name-part taxon-name-part-type="genus">Caulotops</tp:taxon-name-part></tp:taxon-name></italic> Bergroth (<tp:taxon-name><tp:taxon-name-part taxon-name-part-type="order">Hemiptera</tp:taxon-name-part></tp:taxon-name>).</article-title><source>Revista Brasileira de Biologia</source><volume>8</volume>: <fpage>525</fpage>–<lpage>533</lpage>.</mixed-citation></ref><ref id="B3"><mixed-citation xmlns:xlink="http://www.w3.org/1999/xlink" xlink:type="simple"><person-group><name name-style="western"><surname>Carvalho</surname><given-names>JCM</given-names></name></person-group> (<year>1952</year>) <article-title>Neotropical <tp:taxon-name><tp:taxon-name-part taxon-name-part-type="family">Miridae</tp:taxon-name-part></tp:taxon-name>, 56: Description of three new genera and five new species from Brazil and British Honduras (<tp:taxon-name><tp:taxon-name-part taxon-name-part-type="order">Hemiptera</tp:taxon-name-part></tp:taxon-name>).</article-title><source>Revista Brasileira de Biologia</source><volume>12</volume>: <fpage>265</fpage>–<lpage>273</lpage>.</mixed-citation></ref><ref id="B4"><mixed-citation xmlns:xlink="http://www.w3.org/1999/xlink" xlink:type="simple"><person-group><name name-style="western"><surname>Carvalho</surname><given-names>JCM</given-names></name></person-group> (<year>1986</year>) Mirideos neotropicais, CCLVI: Dois generos e seis espécies novos da tribo <tp:taxon-name><tp:taxon-name-part taxon-name-part-type="tribe">Cylapini</tp:taxon-name-part></tp:taxon-name> (<tp:taxon-name><tp:taxon-name-part taxon-name-part-type="order">Hemiptera</tp:taxon-name-part></tp:taxon-name>). Acta Amazonica 16/17: 589–598. <ext-link xlink:type="simple" ext-link-type="doi" xlink:href="10.1590/1809-43921987171598">https://doi.org/10.1590/1809-43921987171598</ext-link></mixed-citation></ref><ref id="B23"><mixed-citation xmlns:xlink="http://www.w3.org/1999/xlink" xlink:type="simple"><person-group><name name-style="western"><surname>Schuh</surname><given-names>RT</given-names></name></person-group> (<year>1986</year>) <article-title><italic><tp:taxon-name><tp:taxon-name-part taxon-name-part-type="genus">Schizopteromiris</tp:taxon-name-part></tp:taxon-name></italic>, a new genus and four new species of coleopteroid cylapine <tp:taxon-name><tp:taxon-name-part taxon-name-part-type="family">Miridae</tp:taxon-name-part></tp:taxon-name> from the Australian Region (<tp:taxon-name><tp:taxon-name-part taxon-name-part-type="suborder">Heteroptera</tp:taxon-name-part></tp:taxon-name>).</article-title><source>Annales de la Société Entomologique de France</source><volume>22</volume>: <fpage>241</fpage>–<lpage>246</lpage>.</mixed-citation></ref><ref id="B14"><mixed-citation xmlns:xlink="http://www.w3.org/1999/xlink" xlink:type="simple"><person-group><name name-style="western"><surname>Namyatova</surname><given-names>AA</given-names></name><name name-style="western"><surname>Cassis</surname><given-names>G</given-names></name></person-group> (<year>2016a</year>) <article-title>Revision of the staphylinoid and ground-dwelling genus <italic><tp:taxon-name><tp:taxon-name-part taxon-name-part-type="genus">Carvalhoma</tp:taxon-name-part></tp:taxon-name></italic> Slater and Gross (<tp:taxon-name><tp:taxon-name-part taxon-name-part-type="class">Insecta</tp:taxon-name-part></tp:taxon-name>: <tp:taxon-name><tp:taxon-name-part taxon-name-part-type="suborder">Heteroptera</tp:taxon-name-part></tp:taxon-name>: <tp:taxon-name><tp:taxon-name-part taxon-name-part-type="family">Miridae</tp:taxon-name-part></tp:taxon-name>: <tp:taxon-name><tp:taxon-name-part taxon-name-part-type="subfamily">Cylapinae</tp:taxon-name-part></tp:taxon-name>) of Australia.</article-title><source>European Journal of Taxonomy</source><volume>253</volume>: <fpage>1</fpage>–<lpage>27</lpage>. <ext-link xlink:type="simple" ext-link-type="doi" xlink:href="10.5852/ejt.2016.253">https://doi.org/10.5852/ejt.2016.253</ext-link></mixed-citation></ref></ref-list></tp:taxon-treatment>
