# Supplementary material for: Five new genera of the subfamily Cylapinae (Insecta, Heteroptera, Miridae) from Australia
Source: Zookeys. 2021 Jan 26;1012:95–134. doi: 10.3897/zookeys.1012.57172 (PMC7854564; doi:10.3897/zookeys.1012.57172)
Supplement: XML Treatment for Dariella rubrocuneata [file zookeys.1012.57172-treatment2.xml]

<!DOCTYPE tp:taxon-treatment
  PUBLIC "-//TaxonX//DTD Taxonomic Treatment Publishing DTD v0 20100105//EN" "tax-treatment-NSO.dtd">
<tp:taxon-treatment xmlns:tp="http://www.plazi.org/taxpub"><tp:treatment-meta><kwd-group><label>Taxon classification</label><kwd><named-content xmlns:xlink="http://www.w3.org/1999/xlink" content-type="kingdom">Animalia</named-content></kwd><kwd><named-content xmlns:xlink="http://www.w3.org/1999/xlink" content-type="order">Heteroptera</named-content></kwd><kwd><named-content xmlns:xlink="http://www.w3.org/1999/xlink" content-type="family">Miridae</named-content></kwd></kwd-group><mixed-citation publication-type="journal"><person-group><name><surname>Namyatova</surname><given-names>Anna A.</given-names></name><name><surname>Cassis</surname><given-names>Gerasimos</given-names></name></person-group><article-title>Five new genera of the subfamily <tp:taxon-name><tp:taxon-name-part taxon-name-part-type="subfamily">Cylapinae</tp:taxon-name-part></tp:taxon-name> (<tp:taxon-name><tp:taxon-name-part taxon-name-part-type="class">Insecta</tp:taxon-name-part></tp:taxon-name>, <tp:taxon-name><tp:taxon-name-part taxon-name-part-type="suborder">Heteroptera</tp:taxon-name-part></tp:taxon-name>, <tp:taxon-name><tp:taxon-name-part taxon-name-part-type="family">Miridae</tp:taxon-name-part></tp:taxon-name>) from Australia</article-title><source>Zookeys</source><day>26</day><month>1</month><year>2021</year><volume>1012</volume><fpage>95</fpage><lpage>134</lpage><pub-id pub-id-type="doi">10.3897/zookeys.1012.57172</pub-id></mixed-citation></tp:treatment-meta><tp:nomenclature><tp:taxon-name><object-id xmlns:xlink="http://www.w3.org/1999/xlink" content-type="arpha" xlink:type="simple">6009AECD-6A2A-5F43-A8EF-C034C32BCAAC</object-id>
                <tp:taxon-name-part taxon-name-part-type="genus" reg="Dariella">Dariella</tp:taxon-name-part>
                <tp:taxon-name-part taxon-name-part-type="species" reg="rubrocuneata">rubrocuneata</tp:taxon-name-part>
                <object-id xmlns:xlink="http://www.w3.org/1999/xlink" content-type="zoobank" xlink:type="simple">http://zoobank.org/611929C3-2384-4614-A395-7D0CD9D4D369</object-id>
              </tp:taxon-name><tp:taxon-status xmlns:xlink="http://www.w3.org/1999/xlink" xlink:type="simple">sp. nov.</tp:taxon-status><xref ref-type="fig" rid="F1">Figs 1</xref><xref ref-type="fig" rid="F3">, 3</xref><xref ref-type="fig" rid="F4">, 4</xref><xref ref-type="fig" rid="F15">, 15A</xref></tp:nomenclature><tp:treatment-sec sec-type="material" id="SECID0ETVAG"><title>Material examined.</title><p><bold><italic>Holotype</italic>: Australia: Qld</bold>: Mt Boolbun Sth (summit), <named-content xmlns:xlink="http://www.w3.org/1999/xlink" content-type="dwc:verbatimCoordinates" xlink:type="simple"><named-content content-type="geo-json" specific-use="{&#34;type&#34;:&#34;Point&#34;,&#34;coordinates&#34;:[145.133300,-15.950000]}" id="NCID0EBWAG" xlink:type="simple">15.95°S, 145.1333°E</named-content></named-content>, 950 m, 05 Nov 1995–11 Jan 1996, Monteith, Cook, Roberts, 1♂ (00043357) (<named-content xmlns:xlink="http://www.w3.org/1999/xlink" content-type="dwc:institutional_code" xlink:type="simple">QM</named-content>). <bold><italic>Paratypes</italic>: Australia: Qld</bold>: Graham Ra, <named-content xmlns:xlink="http://www.w3.org/1999/xlink" content-type="dwc:verbatimCoordinates" xlink:type="simple"><named-content content-type="geo-json" specific-use="{&#34;type&#34;:&#34;Point&#34;,&#34;coordinates&#34;:[145.950000,-17.283330]}" id="NCID0ESWAG" xlink:type="simple">17.28333°S, 145.95°E</named-content></named-content>, 550 m, 08 Dec 1995–09 Dec 1995, Monteith, Cook, Thompson, 1♂ (00043361) (<named-content xmlns:xlink="http://www.w3.org/1999/xlink" content-type="dwc:institutional_code" xlink:type="simple">QM</named-content>). Koombooloomba Dam, Upper Tully, <named-content xmlns:xlink="http://www.w3.org/1999/xlink" content-type="dwc:verbatimCoordinates" xlink:type="simple"><named-content content-type="geo-json" specific-use="{&#34;type&#34;:&#34;Point&#34;,&#34;coordinates&#34;:[145.605000,-17.835300]}" id="NCID0E6WAG" xlink:type="simple">17.8353°S, 145.605°E</named-content></named-content>, 08 Dec 1989, Monteith, Thompson and Janetzki, 1♂ (00043362) (<named-content xmlns:xlink="http://www.w3.org/1999/xlink" content-type="dwc:institutional_code" xlink:type="simple">QM</named-content>). Millaa Millaa Falls, <named-content xmlns:xlink="http://www.w3.org/1999/xlink" content-type="dwc:verbatimCoordinates" xlink:type="simple"><named-content content-type="geo-json" specific-use="{&#34;type&#34;:&#34;Point&#34;,&#34;coordinates&#34;:[145.600000,-17.466670]}" id="NCID0EMXAG" xlink:type="simple">17.46667°S, 145.6°E</named-content></named-content>, 800 m, 17 May 1995, G. B. Monteith, 1♂ (00045284) (<named-content xmlns:xlink="http://www.w3.org/1999/xlink" content-type="dwc:institutional_code" xlink:type="simple">QM</named-content>). Mt Boolbun Sth (summit), <named-content xmlns:xlink="http://www.w3.org/1999/xlink" content-type="dwc:verbatimCoordinates" xlink:type="simple"><named-content content-type="geo-json" specific-use="{&#34;type&#34;:&#34;Point&#34;,&#34;coordinates&#34;:[145.133300,-15.950000]}" id="NCID0EZXAG" xlink:type="simple">15.95°S, 145.1333°E</named-content></named-content>, 950 m, 05 Nov 1995–11 Jan 1996, Monteith, Cook, Roberts, 3♂ (00043358, 00043360, 00043359) (<named-content xmlns:xlink="http://www.w3.org/1999/xlink" content-type="dwc:institutional_code" xlink:type="simple">QM</named-content>).</p></tp:treatment-sec><tp:treatment-sec sec-type="diagnosis" id="SECID0EDYAG"><title>Diagnosis.</title><p>Head, pronotum and pleura mostly brown to dark brown, corium and embolium yellow to pale brown with brown or reddish areas; antennal segment I yellow, reddish apically; segments II–IV mostly brown, segment IV whitish apically; labium yellow with reddish tinge; embolium reddish apically; cuneus red or pale brown with distinct reddish tinge (Fig. <xref ref-type="fig" rid="F1">1</xref>); endosoma with sclerotised area placed at right side and armed with small teeth (Fig. <xref ref-type="fig" rid="F4">4A, B</xref>).</p></tp:treatment-sec><tp:treatment-sec sec-type="description" id="SECID0ERYAG"><title>Description.</title><p><bold>Male.</bold> Body length 2.1–2.3. <bold>Coloration</bold> (Fig. <xref ref-type="fig" rid="F1">1</xref>). Head mostly brown to dark brown, sometimes with reddish tinge; antennal segment I yellow, reddish apically; segments II and III brown; segment IV brown, whitish apically; labium yellow with reddish tinge; pronotum, mesoscutum and scutellum brown to dark brown, often with reddish tinge; pleura mostly brown to dark brown; metathoracic scent gland evaporative area and metapleuron often reddish or with reddish tinge; clavus brown to reddish brown; corium and embolium yellow to pale brown with brown or reddish areas; embolium reddish apically; cuneus red or pale brown with distinct reddish tinge; membrane brown; legs mostly pale brown with red tinge; abdomen reddish brown. <bold>Surface and vestiture.</bold> See generic description. <bold>Structure and measurements</bold>. Body ca. 2.6–2.7 × as long as wide, ca. 2.8–3.0 × as long as pronotum width; head ca. 3.6–4.3 × as wide as long; vertex ca. 1.2–1.5 × as wide as eye; anterior view head ca. 1.3–1.4 × as wide as high; antennal segment I ca. 1.1–1.5 × as long as vertex, ca. 0.5–0.6 × as long as head width; segment II ca. 2.4–2.8 × as long as segment I, ca. 3.1–3.7 × as long as vertex, ca. 1.2–1.3 × as long as head width, ca. 0.9–1.0 × as long as pronotum width at base; segment III slightly shorter than segment I, and segment IV almost twice longer than segment III; pronotum ca. 1.7–1.9 × as wide as long, ca. 1.4–1.5 × as wide as head. <bold><italic>Genitalia</italic>.</bold> Genital capsule triangular, without supragenital bridge (Fig. <xref ref-type="fig" rid="F4">4C</xref>); parameres subequal to each other in size and very similar in shape, slightly curved and with swelling in basal half directed outwards (Fig. <xref ref-type="fig" rid="F4">4D–G</xref>); phallotheca stronger sclerotised closer to apex than basally; ductus seminis short, its apical part widened and placed inside endosoma, somewhat sclerotised; endosoma not subdivided into vesica and conjunctiva, voluminous, with sclerotised area placed at right side and armed with small teeth (Fig. <xref ref-type="fig" rid="F4">4A, B</xref>).</p><p><bold>Female.</bold> Unknown.</p></tp:treatment-sec><tp:treatment-sec sec-type="distribution" id="SECID0EXZAG"><title>Distribution.</title><p>Known only from Australian Wet Tropics (Fig. <xref ref-type="fig" rid="F15">15A</xref>).</p></tp:treatment-sec><tp:treatment-sec sec-type="Collection methods" id="SECID0EB1AG"><title>Collection methods.</title><p>The specimens were collected with flight intercept trap and pyrethrum knockdown.</p></tp:treatment-sec><tp:treatment-sec sec-type="etymology" id="SECID0EG1AG"><title>Etymology.</title><p>The species is named for its red cuneus, <italic>ruber</italic> from Latin, meaning red.</p></tp:treatment-sec><tp:treatment-sec><!--Section generated to contain objects referenced in tp:taxon-treatment.--><fig id="F1" position="float" orientation="portrait"><object-id xmlns:xlink="http://www.w3.org/1999/xlink" content-type="doi" xlink:type="simple">10.3897/zookeys.1012.57172.figure1</object-id><object-id xmlns:xlink="http://www.w3.org/1999/xlink" content-type="arpha" xlink:type="simple">F826305F-99B9-5FC4-8972-6B78B07BB9EA</object-id><label>Figure 1.</label><caption><p>Habitus of <italic><tp:taxon-name><tp:taxon-name-part taxon-name-part-type="genus" reg="Dariella">Dariella</tp:taxon-name-part> <tp:taxon-name-part taxon-name-part-type="species" reg="rubrocuneata">rubrocuneata</tp:taxon-name-part></tp:taxon-name></italic> and <italic><tp:taxon-name><tp:taxon-name-part taxon-name-part-type="genus" reg="Labriella">Labriella</tp:taxon-name-part> <tp:taxon-name-part taxon-name-part-type="species" reg="fusca">fusca</tp:taxon-name-part></tp:taxon-name></italic>.</p></caption><graphic xmlns:xlink="http://www.w3.org/1999/xlink" xlink:href="zookeys-1012-095-g001.jpg" position="float" orientation="portrait" xlink:type="simple" id="oo_501589.jpg"><uri content-type="original_file" xlink:type="simple">https://binary.pensoft.net/fig/501589</uri></graphic></fig><fig id="F3" position="float" orientation="portrait"><object-id xmlns:xlink="http://www.w3.org/1999/xlink" content-type="doi" xlink:type="simple">10.3897/zookeys.1012.57172.figure3</object-id><object-id xmlns:xlink="http://www.w3.org/1999/xlink" content-type="arpha" xlink:type="simple">C1E5D7E6-C550-54D9-B2B1-7F8CB73F7E07</object-id><label>Figure 3.</label><caption><p>SEM images. <italic><tp:taxon-name><tp:taxon-name-part taxon-name-part-type="genus" reg="Dariella">Dariella</tp:taxon-name-part> <tp:taxon-name-part taxon-name-part-type="species" reg="rubrocuneata">rubrocuneata</tp:taxon-name-part></tp:taxon-name></italic><bold>A</bold> head and pronotum, lateral view <bold>B</bold> head and pronotum, dorsal view <bold>C</bold> head, anterior view <bold>D</bold> labium <bold>E</bold> antenna <bold>F</bold> pleura <bold>G</bold> legs <bold>H</bold> trichobothria on hind femur <bold>I</bold> trichobothria on middle femur <bold>J</bold> hind tarsus <bold>K</bold> pretarsus, ventral view <bold>L</bold> cuneus and membrane cell <bold>M</bold> scutellum, clavus and corium.</p></caption><graphic xmlns:xlink="http://www.w3.org/1999/xlink" xlink:href="zookeys-1012-095-g003.jpg" position="float" orientation="portrait" xlink:type="simple" id="oo_501591.jpg"><uri content-type="original_file" xlink:type="simple">https://binary.pensoft.net/fig/501591</uri></graphic></fig><fig id="F4" position="float" orientation="portrait"><object-id xmlns:xlink="http://www.w3.org/1999/xlink" content-type="doi" xlink:type="simple">10.3897/zookeys.1012.57172.figure4</object-id><object-id xmlns:xlink="http://www.w3.org/1999/xlink" content-type="arpha" xlink:type="simple">DA611EC4-9CF6-58B7-A05D-8133C9DFD8E7</object-id><label>Figure 4.</label><caption><p>Male genitalia. <italic><tp:taxon-name><tp:taxon-name-part taxon-name-part-type="genus" reg="Dariella">Dariella</tp:taxon-name-part> <tp:taxon-name-part taxon-name-part-type="species" reg="rubrocuneata">rubrocuneata</tp:taxon-name-part></tp:taxon-name></italic><bold>A</bold> aedeagus, dorsal view <bold>B</bold> aedeagus, left lateral view <bold>C</bold> genital capsule, dorsal view <bold>D</bold> left paramere, dorsal view <bold>E</bold> left paramere, posterior view <bold>F</bold> right paramere, dorsal view <bold>G</bold> right paramere, posterior view.</p></caption><graphic xmlns:xlink="http://www.w3.org/1999/xlink" xlink:href="zookeys-1012-095-g004.jpg" position="float" orientation="portrait" xlink:type="simple" id="oo_501592.jpg"><uri content-type="original_file" xlink:type="simple">https://binary.pensoft.net/fig/501592</uri></graphic></fig><fig id="F15" position="float" orientation="portrait"><object-id xmlns:xlink="http://www.w3.org/1999/xlink" content-type="doi" xlink:type="simple">10.3897/zookeys.1012.57172.figure15</object-id><object-id xmlns:xlink="http://www.w3.org/1999/xlink" content-type="arpha" xlink:type="simple">326F55F4-8537-5C20-B2FF-13DACB74C2A4</object-id><label>Figure 15.</label><caption><p>Distribution maps <bold>A</bold><italic><tp:taxon-name><tp:taxon-name-part taxon-name-part-type="genus" reg="Dariella">Dariella</tp:taxon-name-part> <tp:taxon-name-part taxon-name-part-type="species" reg="rubrocuneata">rubrocuneata</tp:taxon-name-part></tp:taxon-name></italic>, <italic><tp:taxon-name><tp:taxon-name-part taxon-name-part-type="genus" reg="Callitropisca">Callitropisca</tp:taxon-name-part> <tp:taxon-name-part taxon-name-part-type="species" reg="florentine">florentine</tp:taxon-name-part></tp:taxon-name></italic><bold>B</bold><italic><tp:taxon-name><tp:taxon-name-part taxon-name-part-type="genus" reg="Labriella">Labriella</tp:taxon-name-part> <tp:taxon-name-part taxon-name-part-type="species" reg="fusca">fusca</tp:taxon-name-part></tp:taxon-name></italic>, <italic><tp:taxon-name><tp:taxon-name-part taxon-name-part-type="genus" reg="Laetifulvius">Laetifulvius</tp:taxon-name-part> <tp:taxon-name-part taxon-name-part-type="species" reg="morganensis">morganensis</tp:taxon-name-part></tp:taxon-name></italic>, <italic><tp:taxon-name><tp:taxon-name-part taxon-name-part-type="genus" reg="Micanitropis">Micanitropis</tp:taxon-name-part> <tp:taxon-name-part taxon-name-part-type="species" reg="seisia">seisia</tp:taxon-name-part></tp:taxon-name></italic>.</p></caption><graphic xmlns:xlink="http://www.w3.org/1999/xlink" xlink:href="zookeys-1012-095-g015.jpg" position="float" orientation="portrait" xlink:type="simple" id="oo_501603.jpg"><uri content-type="original_file" xlink:type="simple">https://binary.pensoft.net/fig/501603</uri></graphic></fig></tp:treatment-sec></tp:taxon-treatment>
