# Supplementary material for: Five new genera of the subfamily Cylapinae (Insecta, Heteroptera, Miridae) from Australia
Source: Zookeys. 2021 Jan 26;1012:95–134. doi: 10.3897/zookeys.1012.57172 (PMC7854564; doi:10.3897/zookeys.1012.57172)
Supplement: XML Treatment for Labriella [file zookeys.1012.57172-treatment3.xml]

<!DOCTYPE tp:taxon-treatment
  PUBLIC "-//TaxonX//DTD Taxonomic Treatment Publishing DTD v0 20100105//EN" "tax-treatment-NSO.dtd">
<tp:taxon-treatment xmlns:tp="http://www.plazi.org/taxpub"><tp:treatment-meta><kwd-group><label>Taxon classification</label><kwd><named-content xmlns:xlink="http://www.w3.org/1999/xlink" content-type="kingdom">Animalia</named-content></kwd><kwd><named-content xmlns:xlink="http://www.w3.org/1999/xlink" content-type="order">Heteroptera</named-content></kwd><kwd><named-content xmlns:xlink="http://www.w3.org/1999/xlink" content-type="family">Miridae</named-content></kwd></kwd-group><mixed-citation publication-type="journal"><person-group><name><surname>Namyatova</surname><given-names>Anna A.</given-names></name><name><surname>Cassis</surname><given-names>Gerasimos</given-names></name></person-group><article-title>Five new genera of the subfamily <tp:taxon-name><tp:taxon-name-part taxon-name-part-type="subfamily">Cylapinae</tp:taxon-name-part></tp:taxon-name> (<tp:taxon-name><tp:taxon-name-part taxon-name-part-type="class">Insecta</tp:taxon-name-part></tp:taxon-name>, <tp:taxon-name><tp:taxon-name-part taxon-name-part-type="suborder">Heteroptera</tp:taxon-name-part></tp:taxon-name>, <tp:taxon-name><tp:taxon-name-part taxon-name-part-type="family">Miridae</tp:taxon-name-part></tp:taxon-name>) from Australia</article-title><source>Zookeys</source><day>26</day><month>1</month><year>2021</year><volume>1012</volume><fpage>95</fpage><lpage>134</lpage><pub-id pub-id-type="doi">10.3897/zookeys.1012.57172</pub-id></mixed-citation></tp:treatment-meta><tp:nomenclature><tp:taxon-name><object-id xmlns:xlink="http://www.w3.org/1999/xlink" content-type="arpha" xlink:type="simple">4BC4957C-81F3-523E-9EB3-F655956675C0</object-id>
                <tp:taxon-name-part taxon-name-part-type="genus" reg="Labriella">Labriella</tp:taxon-name-part>
                <object-id xmlns:xlink="http://www.w3.org/1999/xlink" content-type="zoobank" xlink:type="simple">http://zoobank.org/6C2CE837-63F7-46DD-A270-76413C12572D</object-id>
              </tp:taxon-name><tp:taxon-status xmlns:xlink="http://www.w3.org/1999/xlink" xlink:type="simple">gen. nov.</tp:taxon-status></tp:nomenclature><tp:treatment-sec sec-type="type species" id="SECID0ER2AG"><title>Type species.</title><p><italic><tp:taxon-name><tp:taxon-name-part taxon-name-part-type="genus" reg="Labriella">Labriella</tp:taxon-name-part> <tp:taxon-name-part taxon-name-part-type="species" reg="fusca">fusca</tp:taxon-name-part></tp:taxon-name></italic> sp. nov. by original designation.</p></tp:treatment-sec><tp:treatment-sec sec-type="diagnosis" id="SECID0EC3AG"><title>Diagnosis.</title><p><italic><tp:taxon-name><tp:taxon-name-part taxon-name-part-type="genus" reg="Labriella">Labriella</tp:taxon-name-part></tp:taxon-name></italic> is distinguished from other <tp:taxon-name><tp:taxon-name-part taxon-name-part-type="subfamily">Cylapinae</tp:taxon-name-part></tp:taxon-name> by the following combination of characters: labrum longer than labial segment I, oval, flattened at sides (Fig. <xref ref-type="fig" rid="F5">5D, E</xref>); head vertical with antennal fossa located above mandibular plate (Fig. <xref ref-type="fig" rid="F5">5A</xref>); eye not pedunculate; vertex carinate, concave (Fig. <xref ref-type="fig" rid="F5">5B, C</xref>); eye covering anterior angle of pronotum (Fig. <xref ref-type="fig" rid="F5">5A, B</xref>); buccula not ring shaped, declivous posteriorly (Fig. <xref ref-type="fig" rid="F5">5A</xref>); total antenna length shorter than body with antennal segment II as thick as segment I, segment IV longest (Fig. <xref ref-type="fig" rid="F5">5D</xref>); apex of labium reaching abdominal segments IV–V; labial segments I and II not subdivided (Fig. <xref ref-type="fig" rid="F5">5E</xref>); collar very narrow, delimited with deep depression (Fig. <xref ref-type="fig" rid="F5">5B</xref>); mesepimeral apodeme slit-like; mesothoracic spiracle with microsculpture along anterior margin dorsally (Fig, 5H); corium with ridge along medial fracture (Fig. <xref ref-type="fig" rid="F5">5I</xref>); impunctate brown body, covered with semi-adpressed setae; pronotum and hemelytron not constricted; hemelytron not modified or shortened (Figs <xref ref-type="fig" rid="F1">1</xref>, <xref ref-type="fig" rid="F5">5I</xref>); femora not significantly enlarged (Fig. <xref ref-type="fig" rid="F5">5K</xref>); parempodia setiform (Fig. <xref ref-type="fig" rid="F5">5F</xref>).</p><fig id="F5" position="float" orientation="portrait"><object-id xmlns:xlink="http://www.w3.org/1999/xlink" content-type="doi" xlink:type="simple">10.3897/zookeys.1012.57172.figure5</object-id><object-id xmlns:xlink="http://www.w3.org/1999/xlink" content-type="arpha" xlink:type="simple">93CCD420-B292-594F-AE28-84952E9A0958</object-id><label>Figure 5.</label><caption><p>SEM images. <italic><tp:taxon-name><tp:taxon-name-part taxon-name-part-type="genus" reg="Labriella">Labriella</tp:taxon-name-part> <tp:taxon-name-part taxon-name-part-type="species" reg="fusca">fusca</tp:taxon-name-part></tp:taxon-name></italic><bold>A</bold> head and pronotum, lateral view <bold>B</bold> head and pronotum, dorsal view <bold>C</bold> head, anterior view <bold>D</bold> antenna <bold>E</bold> labium <bold>F</bold> pretarsus, ventral view <bold>G</bold> hind tarsus <bold>H</bold> pleura <bold>I</bold> scutellum, clavus and corium <bold>J</bold> cuneus and membrane cell <bold>K</bold> legs <bold>L</bold> trichobothria on middle femur <bold>M</bold> trichobothria on hind femur.</p></caption><graphic xmlns:xlink="http://www.w3.org/1999/xlink" xlink:href="zookeys-1012-095-g005.jpg" position="float" orientation="portrait" xlink:type="simple" id="oo_501593.jpg"><uri content-type="original_file" xlink:type="simple">https://binary.pensoft.net/fig/501593</uri></graphic></fig></tp:treatment-sec><tp:treatment-sec sec-type="description" id="SECID0E16AG"><title>Description.</title><p><bold>Male. Coloration</bold> (Fig. <xref ref-type="fig" rid="F1">1</xref>). Mainly dark brown, for details see description of the species. <bold>Surface and vestiture.</bold> Dorsum and pleura glabrous, mostly matte, without punctation or rugosities (Fig. <xref ref-type="fig" rid="F5">5B, I, H</xref>); scutellum not serrate laterally (Fig, 5I); pleura with net-like pattern of microsculpture (Fig. <xref ref-type="fig" rid="F5">5H</xref>); body clothed with dark semi-adpressed setae, shorter than antennal segment II width, those setae shorter on appendages and almost absent on pleura (Fig. <xref ref-type="fig" rid="F5">5B, I, H</xref>). <bold>Structure. <italic>Head</italic>.</bold> In dorsal view head wider than long, vertical, vertex concave and carinate; eye covering anterior part of pronotum, not protruding (Fig. <xref ref-type="fig" rid="F5">5B</xref>); in anterior view head wider than high; antenna attached near ventral one third of eye, above ventral margins of eye; clypeus separated from frons by depression, its base placed slightly below antennal fossae, but above inferior margin of eye (Fig. <xref ref-type="fig" rid="F5">5C</xref>); in lateral view head ca. 1.5 × as high as long; eye slightly upraised above vertex, covering lateral margins of pronotum; distance from eye to ventral side of head subequal to third part of eye height laterally; eye covering anterior angles of pronotum; antennal fossa placed slightly above mandibular plate, adjacent to eye; mandibular and maxillary plate separated from head by distinct suture posteriorly; buccula twice as long as high, declivous posteriorly, not ring-like, almost reaching posterior margin of head (Fig. <xref ref-type="fig" rid="F5">5A</xref>); labrum as long as labial segment I, oval and flattened (Fig. <xref ref-type="fig" rid="F5">5D, E</xref>). <bold><italic>Antenna</italic></bold> (Fig. <xref ref-type="fig" rid="F5">5D</xref>). Total length shorter than body; segment I subequal to vertex width; segment II as wide as segment I, cylindrical and not incrassate apically; segment III and IV filiform, narrower than segments I and II; segment III subequal to half of segment II; segment IV ca. 2.5 × as long as segment III. <bold><italic>Labium</italic></bold> (Fig. <xref ref-type="fig" rid="F5">5D, E</xref>). Reaching abdominal segments IV–V, segments not subdivided; labial segment I slightly surpassing base of forecoxa; segments I, II and III subequal in length, segment IV subequal to half of segment III. <bold><italic>Thorax</italic>.</bold> Pronotum wider than long; collar delimited, very narrow, narrower than antennal segment I (Fig. <xref ref-type="fig" rid="F5">5B</xref>); lateral margin of pronotum in dorsal view straight (Fig. <xref ref-type="fig" rid="F5">5B</xref>), in lateral view angulate, but not carinate (Fig. <xref ref-type="fig" rid="F5">5A</xref>); posterior margin of pronotum bisinuate (Fig. <xref ref-type="fig" rid="F5">5B</xref>); calli slightly upraised, occupying 2/3 of pronotum; calli separated with shallow depression between them; scutellum flat; mesoscutum exposed (Fig. <xref ref-type="fig" rid="F5">5I</xref>); propleural apodeme mostly straight, apical part inclined anteriorly (Fig. <xref ref-type="fig" rid="F5">5A</xref>), mesothoracic apodeme slit-like; mesothoracic spiracle open, slit-like, with small area of microsculpture along anterior margin dorsally; metathoracic gland evaporative area triangular, lateral margin reaching base of hind coxa; peritreme noticeably upraised, rounded, matte; metepimeron narrow (Fig. <xref ref-type="fig" rid="F5">5H</xref>). <bold><italic>Hemelytron</italic>.</bold> Slightly narrowed anteriorly, and widened posteriorly; longitudinal ridge on clavus present, distinct; claval commissure almost twice longer than scutellum; medial fracture distinct, surpassing middle of corium; ridge along medial fracture present, surpassing middle of corium; embolium mostly narrow, apically widened, its width subequal to 1/6–1/7 of cuneus width at base (Fig. <xref ref-type="fig" rid="F1">1</xref>); R+M almost indistinct on posterior part of corium (Fig. <xref ref-type="fig" rid="F5">5I</xref>); cuneus delimited with pronounced incision, longer than wide; membrane with two cells (Fig. <xref ref-type="fig" rid="F5">5J</xref>). <italic>Legs</italic>. Forecoxa slightly longer than pronotum, slightly longer and as wide as middle and hind coxae; forefemur widened, approximately the same width as hind femur, each of them wider than middle femur (Fig. <xref ref-type="fig" rid="F5">5K</xref>); tarsus three-segmented, segment I and III subequal in length; segment II slightly longer than each of them; suture between segment II and III weak (Fig. <xref ref-type="fig" rid="F5">5G</xref>); claw with subapical tooth, middle row of tiles on unguitractor distinct, not reduced (Fig. <xref ref-type="fig" rid="F5">5F</xref>). <bold><italic>Genitalia</italic>.</bold> See description for species.</p><p><bold>Female.</bold> Similar to male, but antennal segment II wider and shorter. <italic>Genitalia</italic>. See species description.</p></tp:treatment-sec><tp:treatment-sec sec-type="etymology" id="SECID0E6DBG"><title>Etymology.</title><p>The genus is named for its enlarged labrum. The gender is feminine.</p></tp:treatment-sec><tp:treatment-sec sec-type="remarks" id="SECID0EEEBG"><title>Remarks.</title><p><italic><tp:taxon-name><tp:taxon-name-part taxon-name-part-type="genus" reg="Labriella">Labriella</tp:taxon-name-part></tp:taxon-name></italic> cannot be confidently placed to any of the <tp:taxon-name><tp:taxon-name-part taxon-name-part-type="subfamily">Cylapinae</tp:taxon-name-part></tp:taxon-name> tribes based on the current classification and diagnoses (<xref ref-type="bibr" rid="B9">Gorczyca 2000</xref>). The combination of the vertical head, carinate vertex, antennae shorter than the body and the presence of the ridge along the medial fracture occurs in all representatives of <tp:taxon-name><tp:taxon-name-part taxon-name-part-type="tribe">Bothriomirini</tp:taxon-name-part></tp:taxon-name> (<xref ref-type="bibr" rid="B18">Namyatova et al. 2019</xref>). However, bothriomirines are distinctly punctate, their labium not reaching the abdomen, they have a collar not delimited or shallowly delimited, the mesopleural apodeme round, and their mesothoracic spiracle without microsculpture. All those character states are absent in <italic><tp:taxon-name><tp:taxon-name-part taxon-name-part-type="genus" reg="Labriella">Labriella</tp:taxon-name-part></tp:taxon-name></italic> (see Diagnosis).</p><p><italic><tp:taxon-name><tp:taxon-name-part taxon-name-part-type="genus" reg="Labriella">Labriella</tp:taxon-name-part></tp:taxon-name></italic> is similar to all <tp:taxon-name><tp:taxon-name-part taxon-name-part-type="tribe">Fulviini</tp:taxon-name-part></tp:taxon-name> in that the total antennal length is shorter than the body, antennal segment II is as thick as segment I, and the labium is relatively long, the apex is reaching abdominal segments IV–V. However, <italic><tp:taxon-name><tp:taxon-name-part taxon-name-part-type="genus" reg="Labriella">Labriella</tp:taxon-name-part></tp:taxon-name></italic> differs from other <tp:taxon-name><tp:taxon-name-part taxon-name-part-type="tribe">Fulviini</tp:taxon-name-part></tp:taxon-name> representatives in the possession of a vertical head (Fig. <xref ref-type="fig" rid="F5">5A</xref>), whereas in <tp:taxon-name><tp:taxon-name-part taxon-name-part-type="tribe">Fulviini</tp:taxon-name-part></tp:taxon-name> it is mainly horizontal (<xref ref-type="bibr" rid="B9">Gorczyca 2000</xref>). Additionally, in all examined representatives of <tp:taxon-name><tp:taxon-name-part taxon-name-part-type="tribe">Fulviini</tp:taxon-name-part></tp:taxon-name> the antennal fossa is located near the suture between the mandibular and maxillary plates (e.g., Figs <xref ref-type="fig" rid="F8">8F</xref>, <xref ref-type="fig" rid="F11">11C</xref>, <xref ref-type="fig" rid="F13">13I</xref>, see also <xref ref-type="bibr" rid="B25">Wolski 2010</xref>; <xref ref-type="bibr" rid="B34">Wolski et al. 2017</xref>, <xref ref-type="bibr" rid="B31">2018</xref>; <xref ref-type="bibr" rid="B16">Namyatova and Cassis 2019a</xref> for more SEM images of <tp:taxon-name><tp:taxon-name-part taxon-name-part-type="tribe">Fulviini</tp:taxon-name-part></tp:taxon-name> heads), whereas in <italic><tp:taxon-name><tp:taxon-name-part taxon-name-part-type="genus" reg="Labriella">Labriella</tp:taxon-name-part></tp:taxon-name></italic> it is located just above the mandibular plate (Fig. <xref ref-type="fig" rid="F5">5A</xref>).</p><p><italic><tp:taxon-name><tp:taxon-name-part taxon-name-part-type="genus" reg="Labriella">Labriella</tp:taxon-name-part></tp:taxon-name></italic> fits many characters provided for the <tp:taxon-name><tp:taxon-name-part taxon-name-part-type="tribe">Cylapini</tp:taxon-name-part></tp:taxon-name> diagnoses by <xref ref-type="bibr" rid="B27">Wolski (2017)</xref>, e.g., the vertical head (Fig. <xref ref-type="fig" rid="F5">5B</xref>), labial segments I and II not subdivided (Fig. <xref ref-type="fig" rid="F5">5E</xref>), and the collar delimited with deep depression (Fig. <xref ref-type="fig" rid="F5">5B</xref>). However, some characters of <italic><tp:taxon-name><tp:taxon-name-part taxon-name-part-type="genus" reg="Labriella">Labriella</tp:taxon-name-part></tp:taxon-name></italic> do not fit the diagnoses. For example, in <tp:taxon-name><tp:taxon-name-part taxon-name-part-type="tribe">Cylapini</tp:taxon-name-part></tp:taxon-name>, the anterior portion of the vertex is perpendicular to the rest of the vertex, the buccula is ring-like, the ventral margin of the eye barely reaches or does not reach the mandibular plate, and the antennae are thread-like. Whereas in <italic><tp:taxon-name><tp:taxon-name-part taxon-name-part-type="genus" reg="Labriella">Labriella</tp:taxon-name-part></tp:taxon-name></italic> the vertex is sloping more or less gradually, the eye reaches the maxillary plate, the buccula is not ring-like (Fig. <xref ref-type="fig" rid="F5">5A</xref>) and the antennae are not thread-like (Fig. <xref ref-type="fig" rid="F5">5D</xref>). We place <italic><tp:taxon-name><tp:taxon-name-part taxon-name-part-type="genus" reg="Labriella">Labriella</tp:taxon-name-part></tp:taxon-name></italic> into <tp:taxon-name><tp:taxon-name-part taxon-name-part-type="tribe">Cylapini</tp:taxon-name-part></tp:taxon-name> based on the shared vertical head character. Based on the personal observations and the literature, all genera of <tp:taxon-name><tp:taxon-name-part taxon-name-part-type="tribe">Cylapini</tp:taxon-name-part></tp:taxon-name> have this type of head, whereas the head is horizontal or sub-horizontal in all examined <tp:taxon-name><tp:taxon-name-part taxon-name-part-type="tribe">Fulviini</tp:taxon-name-part></tp:taxon-name> and all other characters vary within both tribes.</p><p>Among species of <tp:taxon-name><tp:taxon-name-part taxon-name-part-type="tribe">Cylapini</tp:taxon-name-part></tp:taxon-name>, <italic><tp:taxon-name><tp:taxon-name-part taxon-name-part-type="genus" reg="Corcovadocola">Corcovadocola</tp:taxon-name-part></tp:taxon-name></italic> and <italic><tp:taxon-name><tp:taxon-name-part taxon-name-part-type="genus" reg="Cylapoides">Cylapoides</tp:taxon-name-part></tp:taxon-name></italic> Carvalho, 1952 are most similar to <italic><tp:taxon-name><tp:taxon-name-part taxon-name-part-type="genus" reg="Labriella">Labriella</tp:taxon-name-part></tp:taxon-name></italic> with the eyes being at least slightly covering the anterior angles of the pronotum and the antennal length being shorter than the body. <italic><tp:taxon-name><tp:taxon-name-part taxon-name-part-type="genus" reg="Cylapoides">Cylapoides</tp:taxon-name-part></tp:taxon-name></italic> differs from the new genus in the eyes being slightly pedunculate, the labium reaching the hind coxae and the body covered with erect setae (<xref ref-type="bibr" rid="B3">Carvalho 1952</xref>). <italic><tp:taxon-name><tp:taxon-name-part taxon-name-part-type="genus" reg="Corcovadocola">Corcovadocola</tp:taxon-name-part></tp:taxon-name></italic> differs in having a brachypterous female, the vertex being only slightly concave and the lateral margins of pronotum being slightly emarginate (<xref ref-type="bibr" rid="B2">Carvalho 1948</xref>). The structure of the labrum was not included in the initial descriptions for all the above-mentioned genera (<xref ref-type="bibr" rid="B20">Poppius 1913</xref>; <xref ref-type="bibr" rid="B2">Carvalho 1948</xref>, <xref ref-type="bibr" rid="B3">1952</xref>, <xref ref-type="bibr" rid="B4">1986</xref>).</p><p><italic><tp:taxon-name><tp:taxon-name-part taxon-name-part-type="genus" reg="Labriella">Labriella</tp:taxon-name-part></tp:taxon-name></italic> may be similar to the Neotropical genus <italic><tp:taxon-name><tp:taxon-name-part taxon-name-part-type="genus" reg="Tucuruisca">Tucuruisca</tp:taxon-name-part></tp:taxon-name></italic> Carvalho, 1986 placed within the <tp:taxon-name><tp:taxon-name-part taxon-name-part-type="tribe">Fulviini</tp:taxon-name-part></tp:taxon-name> and known only from the initial description. It also has a vertical head and the long labium, and its antennae are shorter than the body. According to the image, the eyes in <italic><tp:taxon-name><tp:taxon-name-part taxon-name-part-type="genus" reg="Tucuruisca">Tucuruisca</tp:taxon-name-part></tp:taxon-name></italic> are also large, and are placed very close to or even slightly covering the anterior angles of the pronotum. <italic><tp:taxon-name><tp:taxon-name-part taxon-name-part-type="genus" reg="Tucuruisca">Tucuruisca</tp:taxon-name-part></tp:taxon-name></italic> differs from <italic><tp:taxon-name><tp:taxon-name-part taxon-name-part-type="genus" reg="Labriella">Labriella</tp:taxon-name-part></tp:taxon-name></italic> in possessing a body covered with long erect hairs, the antennal segment IV being shorter than segment II and the thickened hind femora (<xref ref-type="bibr" rid="B4">Carvalho 1986</xref>).</p></tp:treatment-sec><tp:treatment-sec><!--Section generated to contain objects referenced in tp:taxon-treatment.--><fig id="F1" position="float" orientation="portrait"><object-id xmlns:xlink="http://www.w3.org/1999/xlink" content-type="doi" xlink:type="simple">10.3897/zookeys.1012.57172.figure1</object-id><object-id xmlns:xlink="http://www.w3.org/1999/xlink" content-type="arpha" xlink:type="simple">F826305F-99B9-5FC4-8972-6B78B07BB9EA</object-id><label>Figure 1.</label><caption><p>Habitus of <italic><tp:taxon-name><tp:taxon-name-part taxon-name-part-type="genus" reg="Dariella">Dariella</tp:taxon-name-part> <tp:taxon-name-part taxon-name-part-type="species" reg="rubrocuneata">rubrocuneata</tp:taxon-name-part></tp:taxon-name></italic> and <italic><tp:taxon-name><tp:taxon-name-part taxon-name-part-type="genus" reg="Labriella">Labriella</tp:taxon-name-part> <tp:taxon-name-part taxon-name-part-type="species" reg="fusca">fusca</tp:taxon-name-part></tp:taxon-name></italic>.</p></caption><graphic xmlns:xlink="http://www.w3.org/1999/xlink" xlink:href="zookeys-1012-095-g001.jpg" position="float" orientation="portrait" xlink:type="simple" id="oo_501589.jpg"><uri content-type="original_file" xlink:type="simple">https://binary.pensoft.net/fig/501589</uri></graphic></fig><fig id="F8" position="float" orientation="portrait"><object-id xmlns:xlink="http://www.w3.org/1999/xlink" content-type="doi" xlink:type="simple">10.3897/zookeys.1012.57172.figure8</object-id><object-id xmlns:xlink="http://www.w3.org/1999/xlink" content-type="arpha" xlink:type="simple">77437CB2-CEB0-5E4E-8464-3758FE82A23F</object-id><label>Figure 8.</label><caption><p>SEM images. <italic><tp:taxon-name><tp:taxon-name-part taxon-name-part-type="genus" reg="Callitropisca">Callitropisca</tp:taxon-name-part> <tp:taxon-name-part taxon-name-part-type="species" reg="florentine">florentine</tp:taxon-name-part></tp:taxon-name></italic><bold>A</bold> head, anterior view <bold>B</bold> cuneus and membrane cell <bold>C</bold> apical part of labial segment II <bold>D</bold> head and pronotum, dorsal view <bold>E</bold> pleura <bold>F</bold> antenna <bold>G</bold> head and pronotum, lateral view <bold>H</bold> labium <bold>I</bold> labial segment I <bold>J</bold> scutellum, clavus and corium <bold>K</bold> tubercles on hemelytron <bold>L</bold> pretarsus, ventral view <bold>M</bold> pretarsus, dorsal view.</p></caption><graphic xmlns:xlink="http://www.w3.org/1999/xlink" xlink:href="zookeys-1012-095-g008.jpg" position="float" orientation="portrait" xlink:type="simple" id="oo_501596.jpg"><uri content-type="original_file" xlink:type="simple">https://binary.pensoft.net/fig/501596</uri></graphic></fig><fig id="F11" position="float" orientation="portrait"><object-id xmlns:xlink="http://www.w3.org/1999/xlink" content-type="doi" xlink:type="simple">10.3897/zookeys.1012.57172.figure11</object-id><object-id xmlns:xlink="http://www.w3.org/1999/xlink" content-type="arpha" xlink:type="simple">970B88B2-3DE6-52B2-A216-D368415F0D5E</object-id><label>Figure 11.</label><caption><p>SEM images. <italic><tp:taxon-name><tp:taxon-name-part taxon-name-part-type="genus" reg="Laetifulvius">Laetifulvius</tp:taxon-name-part> <tp:taxon-name-part taxon-name-part-type="species" reg="morganensis">morganensis</tp:taxon-name-part></tp:taxon-name></italic><bold>A</bold> head, anterior view <bold>B</bold> head and pronotum, dorsal view <bold>C</bold> head, lateral view <bold>D</bold> labial segments I and II <bold>E</bold> labial segment I <bold>F</bold> apical part of labial segment II <bold>G</bold> legs <bold>H</bold> scutellum, clavus and corium <bold>I</bold> cuneus and membrane cell <bold>J</bold> pleura <bold>K</bold> antennal segments I and II <bold>L</bold> hind tarsus <bold>M</bold> pretarsus, ventral view <bold>N</bold> pretarsus, dorsal view.</p></caption><graphic xmlns:xlink="http://www.w3.org/1999/xlink" xlink:href="zookeys-1012-095-g011.jpg" position="float" orientation="portrait" xlink:type="simple" id="oo_501599.jpg"><uri content-type="original_file" xlink:type="simple">https://binary.pensoft.net/fig/501599</uri></graphic></fig><fig id="F13" position="float" orientation="portrait"><object-id xmlns:xlink="http://www.w3.org/1999/xlink" content-type="doi" xlink:type="simple">10.3897/zookeys.1012.57172.figure13</object-id><object-id xmlns:xlink="http://www.w3.org/1999/xlink" content-type="arpha" xlink:type="simple">62B4F433-6E0F-52C9-B1D5-B319367F361B</object-id><label>Figure 13.</label><caption><p>SEM images. <italic><tp:taxon-name><tp:taxon-name-part taxon-name-part-type="genus" reg="Micanitropis">Micanitropis</tp:taxon-name-part> <tp:taxon-name-part taxon-name-part-type="species" reg="seisia">seisia</tp:taxon-name-part></tp:taxon-name></italic><bold>A</bold> head, anterior view <bold>B</bold> tubercles on hemelytron <bold>C</bold> labial segment I <bold>D</bold> apical part of labial segment II <bold>E</bold> head and pronotum, dorsal view <bold>F</bold> cuneus and membrane cell <bold>G</bold> trichobothria on middle femur <bold>H</bold> trichobothria on hind femur <bold>I</bold> head and pronotum, lateral view <bold>J</bold> pleura <bold>K</bold> antennal segments I, II <bold>L</bold> pretarsus, ventral view <bold>M</bold> scutellum, clavus and corium <bold>N</bold> legs <bold>O</bold> hind tarsus <bold>P</bold> pretarsus, dorsal view.</p></caption><graphic xmlns:xlink="http://www.w3.org/1999/xlink" xlink:href="zookeys-1012-095-g013.jpg" position="float" orientation="portrait" xlink:type="simple" id="oo_501601.jpg"><uri content-type="original_file" xlink:type="simple">https://binary.pensoft.net/fig/501601</uri></graphic></fig></tp:treatment-sec><ref-list><ref id="B9"><mixed-citation xmlns:xlink="http://www.w3.org/1999/xlink" xlink:type="simple"><person-group><name name-style="western"><surname>Gorczyca</surname><given-names>J</given-names></name></person-group> (<year>2000</year>) <source>A systematic study on <tp:taxon-name><tp:taxon-name-part taxon-name-part-type="subfamily">Cylapinae</tp:taxon-name-part></tp:taxon-name> with a revision of the Afrotropical Region (<tp:taxon-name><tp:taxon-name-part taxon-name-part-type="suborder">Heteroptera</tp:taxon-name-part></tp:taxon-name>, <tp:taxon-name><tp:taxon-name-part taxon-name-part-type="family">Miridae</tp:taxon-name-part></tp:taxon-name>).</source><publisher-name>Wydawnictwo Uniwersytetu Śląskiego</publisher-name>, <publisher-loc>Katowice</publisher-loc>, <size units="page">174 pp</size>. <ext-link xlink:type="simple" ext-link-type="uri" xlink:href="https://core.ac.uk/display/225721895">https://core.ac.uk/display/225721895</ext-link></mixed-citation></ref><ref id="B18"><mixed-citation xmlns:xlink="http://www.w3.org/1999/xlink" xlink:type="simple"><person-group><name name-style="western"><surname>Namyatova</surname><given-names>AA</given-names></name><name name-style="western"><surname>Contos</surname><given-names>P</given-names></name><name name-style="western"><surname>Cassis</surname><given-names>G</given-names></name></person-group> (<year>2019</year>) <article-title>New species, taxonomy, phylogeny, and distribution of the tropical tribe <tp:taxon-name><tp:taxon-name-part taxon-name-part-type="tribe">Bothriomirini</tp:taxon-name-part></tp:taxon-name> (<tp:taxon-name><tp:taxon-name-part taxon-name-part-type="class">Insecta</tp:taxon-name-part></tp:taxon-name>: <tp:taxon-name><tp:taxon-name-part taxon-name-part-type="suborder">Heteroptera</tp:taxon-name-part></tp:taxon-name>: <tp:taxon-name><tp:taxon-name-part taxon-name-part-type="family">Miridae</tp:taxon-name-part></tp:taxon-name>: <tp:taxon-name><tp:taxon-name-part taxon-name-part-type="subfamily">Cylapinae</tp:taxon-name-part></tp:taxon-name>).</article-title><source>Insect Systematics and Evolution</source><volume>50</volume>(<issue>1</issue>): <fpage>83</fpage>–<lpage>146</lpage>. <ext-link xlink:type="simple" ext-link-type="doi" xlink:href="10.1163/1876312X-00002179">https://doi.org/10.1163/1876312X-00002179</ext-link></mixed-citation></ref><ref id="B25"><mixed-citation xmlns:xlink="http://www.w3.org/1999/xlink" xlink:type="simple"><person-group><name name-style="western"><surname>Wolski</surname><given-names>A</given-names></name></person-group> (<year>2010</year>) <article-title>Revision of the <italic><tp:taxon-name><tp:taxon-name-part taxon-name-part-type="genus">Rhinocylapus</tp:taxon-name-part></tp:taxon-name></italic>-group (<tp:taxon-name><tp:taxon-name-part taxon-name-part-type="order">Hemiptera</tp:taxon-name-part></tp:taxon-name>: <tp:taxon-name><tp:taxon-name-part taxon-name-part-type="suborder">Heteroptera</tp:taxon-name-part></tp:taxon-name>: <tp:taxon-name><tp:taxon-name-part taxon-name-part-type="family">Miridae</tp:taxon-name-part></tp:taxon-name>: <tp:taxon-name><tp:taxon-name-part taxon-name-part-type="subfamily">Cylapinae</tp:taxon-name-part></tp:taxon-name>).</article-title><source>Zootaxa</source><volume>2653</volume>(<issue>1</issue>): <fpage>1</fpage>–<lpage>36</lpage>. <ext-link xlink:type="simple" ext-link-type="doi" xlink:href="10.11646/zootaxa.2653.1.1">https://doi.org/10.11646/zootaxa.2653.1.1</ext-link></mixed-citation></ref><ref id="B34"><mixed-citation xmlns:xlink="http://www.w3.org/1999/xlink" xlink:type="simple"><person-group><name name-style="western"><surname>Wolski</surname><given-names>A</given-names></name><name name-style="western"><surname>Yasunaga</surname><given-names>T</given-names></name><name name-style="western"><surname>Gorczyca</surname><given-names>J</given-names></name><name name-style="western"><surname>Herczek</surname><given-names>A</given-names></name></person-group> (<year>2017</year>) <article-title><italic><tp:taxon-name><tp:taxon-name-part taxon-name-part-type="genus">Sulawesifulvius</tp:taxon-name-part> <tp:taxon-name-part taxon-name-part-type="species">thailandicus</tp:taxon-name-part></tp:taxon-name></italic> – a new species of the genus <italic><tp:taxon-name><tp:taxon-name-part taxon-name-part-type="genus">Sulawesifulvius</tp:taxon-name-part></tp:taxon-name></italic> Gorczyca, Chérot and Štys from Thailand (<tp:taxon-name><tp:taxon-name-part taxon-name-part-type="order">Hemiptera</tp:taxon-name-part></tp:taxon-name>, <tp:taxon-name><tp:taxon-name-part taxon-name-part-type="suborder">Heteroptera</tp:taxon-name-part></tp:taxon-name>, <tp:taxon-name><tp:taxon-name-part taxon-name-part-type="family">Miridae</tp:taxon-name-part></tp:taxon-name>, <tp:taxon-name><tp:taxon-name-part taxon-name-part-type="subfamily">Cylapinae</tp:taxon-name-part></tp:taxon-name>).</article-title><source>ZooKeys</source><volume>647</volume>: <fpage>109</fpage>–<lpage>119</lpage>. <ext-link xlink:type="simple" ext-link-type="doi" xlink:href="10.3897/zookeys.647.10960">https://doi.org/10.3897/zookeys.647.10960</ext-link></mixed-citation></ref><ref id="B31"><mixed-citation xmlns:xlink="http://www.w3.org/1999/xlink" xlink:type="simple"><person-group><name name-style="western"><surname>Wolski</surname><given-names>A</given-names></name><name name-style="western"><surname>Gorczyca</surname><given-names>J</given-names></name><name name-style="western"><surname>Yasunaga</surname><given-names>T</given-names></name></person-group> (<year>2018</year>) <article-title>Taxonomic review of the bifenestratus species group of the genus <italic><tp:taxon-name><tp:taxon-name-part taxon-name-part-type="genus">Fulvius</tp:taxon-name-part></tp:taxon-name></italic> Stål with descriptions of two new species (<tp:taxon-name><tp:taxon-name-part taxon-name-part-type="order">Hemiptera</tp:taxon-name-part></tp:taxon-name>, <tp:taxon-name><tp:taxon-name-part taxon-name-part-type="suborder">Heteroptera</tp:taxon-name-part></tp:taxon-name>, <tp:taxon-name><tp:taxon-name-part taxon-name-part-type="family">Miridae</tp:taxon-name-part></tp:taxon-name>, <tp:taxon-name><tp:taxon-name-part taxon-name-part-type="subfamily">Cylapinae</tp:taxon-name-part></tp:taxon-name>).</article-title><source>ZooKeys</source><volume>796</volume>: <fpage>107</fpage>–<lpage>129</lpage>. <ext-link xlink:type="simple" ext-link-type="doi" xlink:href="10.3897/zookeys.796.21293">https://doi.org/10.3897/zookeys.796.21293</ext-link></mixed-citation></ref><ref id="B16"><mixed-citation xmlns:xlink="http://www.w3.org/1999/xlink" xlink:type="simple"><person-group><name name-style="western"><surname>Namyatova</surname><given-names>AA</given-names></name><name name-style="western"><surname>Cassis</surname><given-names>G</given-names></name></person-group> (<year>2019a</year>) <article-title>Total-evidence phylogeny of the <tp:taxon-name><tp:taxon-name-part taxon-name-part-type="tribe">Rhinomirini</tp:taxon-name-part></tp:taxon-name>, taxonomic review of its subgroupings (<tp:taxon-name><tp:taxon-name-part taxon-name-part-type="class">Insecta</tp:taxon-name-part></tp:taxon-name>: <tp:taxon-name><tp:taxon-name-part taxon-name-part-type="suborder">Heteroptera</tp:taxon-name-part></tp:taxon-name>: <tp:taxon-name><tp:taxon-name-part taxon-name-part-type="family">Miridae</tp:taxon-name-part></tp:taxon-name>: <tp:taxon-name><tp:taxon-name-part taxon-name-part-type="subfamily">Cylapinae</tp:taxon-name-part></tp:taxon-name>) and description of new Australian taxa.</article-title><source>Zoological Journal of the Linnean Society</source><volume>187</volume>(<issue>4</issue>): <fpage>1196</fpage>–<lpage>1252</lpage>. <ext-link xlink:type="simple" ext-link-type="doi" xlink:href="10.1093/zoolinnean/zlz058">https://doi.org/10.1093/zoolinnean/zlz058</ext-link></mixed-citation></ref><ref id="B27"><mixed-citation xmlns:xlink="http://www.w3.org/1999/xlink" xlink:type="simple"><person-group><name name-style="western"><surname>Wolski</surname><given-names>A</given-names></name></person-group> (<year>2017</year>) <article-title>Taxonomic review of the plant bug genera <italic><tp:taxon-name><tp:taxon-name-part taxon-name-part-type="genus">Amapacylapus</tp:taxon-name-part></tp:taxon-name></italic> and <italic><tp:taxon-name><tp:taxon-name-part taxon-name-part-type="genus">Cylapus</tp:taxon-name-part></tp:taxon-name></italic> with descriptions of two new species and a key to the genera of <tp:taxon-name><tp:taxon-name-part taxon-name-part-type="tribe">Cylapini</tp:taxon-name-part></tp:taxon-name> (<tp:taxon-name><tp:taxon-name-part taxon-name-part-type="order">Hemiptera</tp:taxon-name-part></tp:taxon-name>: <tp:taxon-name><tp:taxon-name-part taxon-name-part-type="suborder">Heteroptera</tp:taxon-name-part></tp:taxon-name>: <tp:taxon-name><tp:taxon-name-part taxon-name-part-type="family">Miridae</tp:taxon-name-part></tp:taxon-name>).</article-title><source>Acta Entomologica Musei Nationalis Pragae</source><volume>57</volume>(<issue>2</issue>): <fpage>399</fpage>–<lpage>455</lpage>. <ext-link xlink:type="simple" ext-link-type="doi" xlink:href="10.1515/aemnp-2017-0084">https://doi.org/10.1515/aemnp-2017-0084</ext-link></mixed-citation></ref><ref id="B3"><mixed-citation xmlns:xlink="http://www.w3.org/1999/xlink" xlink:type="simple"><person-group><name name-style="western"><surname>Carvalho</surname><given-names>JCM</given-names></name></person-group> (<year>1952</year>) <article-title>Neotropical <tp:taxon-name><tp:taxon-name-part taxon-name-part-type="family">Miridae</tp:taxon-name-part></tp:taxon-name>, 56: Description of three new genera and five new species from Brazil and British Honduras (<tp:taxon-name><tp:taxon-name-part taxon-name-part-type="order">Hemiptera</tp:taxon-name-part></tp:taxon-name>).</article-title><source>Revista Brasileira de Biologia</source><volume>12</volume>: <fpage>265</fpage>–<lpage>273</lpage>.</mixed-citation></ref><ref id="B2"><mixed-citation xmlns:xlink="http://www.w3.org/1999/xlink" xlink:type="simple"><person-group><name name-style="western"><surname>Carvalho</surname><given-names>JCM</given-names></name></person-group> (<year>1948</year>) <article-title>Mirideos neotropicais, 35: Generos <italic><tp:taxon-name><tp:taxon-name-part taxon-name-part-type="genus">Corcovadocola</tp:taxon-name-part></tp:taxon-name></italic> n. g., <italic><tp:taxon-name><tp:taxon-name-part taxon-name-part-type="genus">Guanabarea</tp:taxon-name-part></tp:taxon-name></italic> n. g. e <italic><tp:taxon-name><tp:taxon-name-part taxon-name-part-type="genus">Caulotops</tp:taxon-name-part></tp:taxon-name></italic> Bergroth (<tp:taxon-name><tp:taxon-name-part taxon-name-part-type="order">Hemiptera</tp:taxon-name-part></tp:taxon-name>).</article-title><source>Revista Brasileira de Biologia</source><volume>8</volume>: <fpage>525</fpage>–<lpage>533</lpage>.</mixed-citation></ref><ref id="B20"><mixed-citation xmlns:xlink="http://www.w3.org/1999/xlink" xlink:type="simple"><person-group><name name-style="western"><surname>Poppius</surname><given-names>B</given-names></name></person-group> (<year>1913</year>) <article-title>Zur Kenntnis der Miriden, Isometopiden, Anthocoriden, Nabiden und Schizopteriden Ceylon’s.</article-title><source>Entomologisk Tidskrift</source><volume>34</volume>: <fpage>239</fpage>–<lpage>260</lpage>. <ext-link xlink:type="simple" ext-link-type="doi" xlink:href="10.5962/bhl.part.1634">https://doi.org/10.5962/bhl.part.1634</ext-link></mixed-citation></ref><ref id="B4"><mixed-citation xmlns:xlink="http://www.w3.org/1999/xlink" xlink:type="simple"><person-group><name name-style="western"><surname>Carvalho</surname><given-names>JCM</given-names></name></person-group> (<year>1986</year>) Mirideos neotropicais, CCLVI: Dois generos e seis espécies novos da tribo <tp:taxon-name><tp:taxon-name-part taxon-name-part-type="tribe">Cylapini</tp:taxon-name-part></tp:taxon-name> (<tp:taxon-name><tp:taxon-name-part taxon-name-part-type="order">Hemiptera</tp:taxon-name-part></tp:taxon-name>). Acta Amazonica 16/17: 589–598. <ext-link xlink:type="simple" ext-link-type="doi" xlink:href="10.1590/1809-43921987171598">https://doi.org/10.1590/1809-43921987171598</ext-link></mixed-citation></ref></ref-list></tp:taxon-treatment>
