# Supplementary material for: Five new genera of the subfamily Cylapinae (Insecta, Heteroptera, Miridae) from Australia
Source: Zookeys. 2021 Jan 26;1012:95–134. doi: 10.3897/zookeys.1012.57172 (PMC7854564; doi:10.3897/zookeys.1012.57172)
Supplement: XML Treatment for Labriella fusca [file zookeys.1012.57172-treatment4.xml]

<!DOCTYPE tp:taxon-treatment
  PUBLIC "-//TaxonX//DTD Taxonomic Treatment Publishing DTD v0 20100105//EN" "tax-treatment-NSO.dtd">
<tp:taxon-treatment xmlns:tp="http://www.plazi.org/taxpub"><tp:treatment-meta><kwd-group><label>Taxon classification</label><kwd><named-content xmlns:xlink="http://www.w3.org/1999/xlink" content-type="kingdom">Animalia</named-content></kwd><kwd><named-content xmlns:xlink="http://www.w3.org/1999/xlink" content-type="order">Heteroptera</named-content></kwd><kwd><named-content xmlns:xlink="http://www.w3.org/1999/xlink" content-type="family">Miridae</named-content></kwd></kwd-group><mixed-citation publication-type="journal"><person-group><name><surname>Namyatova</surname><given-names>Anna A.</given-names></name><name><surname>Cassis</surname><given-names>Gerasimos</given-names></name></person-group><article-title>Five new genera of the subfamily <tp:taxon-name><tp:taxon-name-part taxon-name-part-type="subfamily">Cylapinae</tp:taxon-name-part></tp:taxon-name> (<tp:taxon-name><tp:taxon-name-part taxon-name-part-type="class">Insecta</tp:taxon-name-part></tp:taxon-name>, <tp:taxon-name><tp:taxon-name-part taxon-name-part-type="suborder">Heteroptera</tp:taxon-name-part></tp:taxon-name>, <tp:taxon-name><tp:taxon-name-part taxon-name-part-type="family">Miridae</tp:taxon-name-part></tp:taxon-name>) from Australia</article-title><source>Zookeys</source><day>26</day><month>1</month><year>2021</year><volume>1012</volume><fpage>95</fpage><lpage>134</lpage><pub-id pub-id-type="doi">10.3897/zookeys.1012.57172</pub-id></mixed-citation></tp:treatment-meta><tp:nomenclature><tp:taxon-name><object-id xmlns:xlink="http://www.w3.org/1999/xlink" content-type="arpha" xlink:type="simple">67343D69-DC5D-5DE3-ABA9-E637AF483600</object-id>
                <tp:taxon-name-part taxon-name-part-type="genus" reg="Labriella">Labriella</tp:taxon-name-part>
                <tp:taxon-name-part taxon-name-part-type="species" reg="fusca">fusca</tp:taxon-name-part>
                <object-id xmlns:xlink="http://www.w3.org/1999/xlink" content-type="zoobank" xlink:type="simple">http://zoobank.org/A9574811-547D-4FEE-8878-92E250E6F481</object-id>
              </tp:taxon-name><tp:taxon-status xmlns:xlink="http://www.w3.org/1999/xlink" xlink:type="simple">sp. nov.</tp:taxon-status><xref ref-type="fig" rid="F1">Figs 1</xref><xref ref-type="fig" rid="F5">, 5</xref><xref ref-type="fig" rid="F6">, 6</xref><xref ref-type="fig" rid="F7">, 7</xref><xref ref-type="fig" rid="F15">, 15B</xref></tp:nomenclature><tp:treatment-sec sec-type="material" id="SECID0E4PBG"><title>Material examined.</title><p><bold><italic>Holotype</italic>: Australia: Qld</bold>: Mossman Bluff Track, 5–10 km W Mossman, site 6, <named-content xmlns:xlink="http://www.w3.org/1999/xlink" content-type="dwc:verbatimCoordinates" xlink:type="simple"><named-content content-type="geo-json" specific-use="{&#34;type&#34;:&#34;Point&#34;,&#34;coordinates&#34;:[145.366700,-16.466670]}" id="NCID0ELQBG" xlink:type="simple">16.46667°S, 145.3667°E</named-content></named-content>, 860 m, 16 Dec 1988–30 Dec 1988, Monteith, Thompson and ANZSES, 1♂ (UNSW_ENT 00043296) (<named-content xmlns:xlink="http://www.w3.org/1999/xlink" content-type="dwc:institutional_code" xlink:type="simple">QM</named-content>). <bold><italic>Paratypes</italic>: Australia: Qld</bold>: 10 km SE El Arish, Laceys Creek nr Mission Beach, <named-content xmlns:xlink="http://www.w3.org/1999/xlink" content-type="dwc:verbatimCoordinates" xlink:type="simple"><named-content content-type="geo-json" specific-use="{&#34;type&#34;:&#34;Point&#34;,&#34;coordinates&#34;:[146.086320,-17.860670]}" id="NCID0E3QBG" xlink:type="simple">17.86067°S, 146.08632°E</named-content></named-content>, 40 m, 23 Jul 1982–05 Aug 1982, S. and J. Peck, 1♂ (00043320), 1 sex unknown (00043333) (<named-content xmlns:xlink="http://www.w3.org/1999/xlink" content-type="dwc:institutional_code" xlink:type="simple">AMNH</named-content>). Bellenden Ker Range, 1 km S of Cable Tower 6, North Queensland, <named-content xmlns:xlink="http://www.w3.org/1999/xlink" content-type="dwc:verbatimCoordinates" xlink:type="simple"><named-content content-type="geo-json" specific-use="{&#34;type&#34;:&#34;Point&#34;,&#34;coordinates&#34;:[145.865140,-17.234090]}" id="NCID0EJRBG" xlink:type="simple">17.23409°S, 145.86514°E</named-content></named-content>, 500 m, 17 Oct 1981–05 Nov 1981, Earthwatch/QLD. Museum, 1♂ (00043312) (<named-content xmlns:xlink="http://www.w3.org/1999/xlink" content-type="dwc:institutional_code" xlink:type="simple">QM</named-content>). Bellenden Ker Range, Cableway Base Stn, <named-content xmlns:xlink="http://www.w3.org/1999/xlink" content-type="dwc:verbatimCoordinates" xlink:type="simple"><named-content content-type="geo-json" specific-use="{&#34;type&#34;:&#34;Point&#34;,&#34;coordinates&#34;:[145.900000,-17.271000]}" id="NCID0EWRBG" xlink:type="simple">17.271°S, 145.9°E</named-content></named-content>, 100 m, 17 Oct 1981–09 Nov 1981, Earthwatch, 1 sex unknown (00043311) (<named-content xmlns:xlink="http://www.w3.org/1999/xlink" content-type="dwc:institutional_code" xlink:type="simple">QM</named-content>). Cardwell Ra, Upper Broadwater Ck Valley, <named-content xmlns:xlink="http://www.w3.org/1999/xlink" content-type="dwc:verbatimCoordinates" xlink:type="simple"><named-content content-type="geo-json" specific-use="{&#34;type&#34;:&#34;Point&#34;,&#34;coordinates&#34;:[145.933300,-18.300000]}" id="NCID0EDSBG" xlink:type="simple">18.3°S, 145.9333°E</named-content></named-content>, 700 m, 17 Dec 1986–21 Dec 1986, Monteith, Thompson, Hamlet, 1♂ (00043317) (<named-content xmlns:xlink="http://www.w3.org/1999/xlink" content-type="dwc:institutional_code" xlink:type="simple">QM</named-content>). Davies Ck Rd, 20 km SE Mareeba, <named-content xmlns:xlink="http://www.w3.org/1999/xlink" content-type="dwc:verbatimCoordinates" xlink:type="simple"><named-content content-type="geo-json" specific-use="{&#34;type&#34;:&#34;Point&#34;,&#34;coordinates&#34;:[145.600000,-17.050000]}" id="NCID0EQSBG" xlink:type="simple">17.05°S, 145.6°E</named-content></named-content>, 750 m, 04 Dec 1988–13 Dec 1988, Monteith and Thompson, 1♂ (00043319) (<named-content xmlns:xlink="http://www.w3.org/1999/xlink" content-type="dwc:institutional_code" xlink:type="simple">QM</named-content>). Downey Ck, 25 km SE Millaa Millaa, <named-content xmlns:xlink="http://www.w3.org/1999/xlink" content-type="dwc:verbatimCoordinates" xlink:type="simple"><named-content content-type="geo-json" specific-use="{&#34;type&#34;:&#34;Point&#34;,&#34;coordinates&#34;:[145.783300,-17.650000]}" id="NCID0E4SBG" xlink:type="simple">17.65°S, 145.7833°E</named-content></named-content>, 400 m, 07 Dec 1988, G. Monteith and G. Thompson, 4♀ (00043291–00043294) (<named-content xmlns:xlink="http://www.w3.org/1999/xlink" content-type="dwc:institutional_code" xlink:type="simple">QM</named-content>). Graham Ra, <named-content xmlns:xlink="http://www.w3.org/1999/xlink" content-type="dwc:verbatimCoordinates" xlink:type="simple"><named-content content-type="geo-json" specific-use="{&#34;type&#34;:&#34;Point&#34;,&#34;coordinates&#34;:[145.966700,-17.283330]}" id="NCID0EKTBG" xlink:type="simple">17.28333°S, 145.9667°E</named-content></named-content>, 550 m, 08 Dec 1995–09 Dec 1995, Monteith, Cook, Thompson, 3♀ (00043313, 00043314, 00043331) (<named-content xmlns:xlink="http://www.w3.org/1999/xlink" content-type="dwc:institutional_code" xlink:type="simple">QM</named-content>). Hughes Rd, Topaz, <named-content xmlns:xlink="http://www.w3.org/1999/xlink" content-type="dwc:verbatimCoordinates" xlink:type="simple"><named-content content-type="geo-json" specific-use="{&#34;type&#34;:&#34;Point&#34;,&#34;coordinates&#34;:[145.700000,-17.433330]}" id="NCID0EXTBG" xlink:type="simple">17.43333°S, 145.7°E</named-content></named-content>, 650 m, 06 Dec 1993–25 Feb 1994, Monteith, Janetzki and Cook, 2♂ (00043309, 00043310) (<named-content xmlns:xlink="http://www.w3.org/1999/xlink" content-type="dwc:institutional_code" xlink:type="simple">QM</named-content>). Lake Eacham, <named-content xmlns:xlink="http://www.w3.org/1999/xlink" content-type="dwc:verbatimCoordinates" xlink:type="simple"><named-content content-type="geo-json" specific-use="{&#34;type&#34;:&#34;Point&#34;,&#34;coordinates&#34;:[145.626160,-17.287960]}" id="NCID0EEUBG" xlink:type="simple">17.28796°S, 145.62616°E</named-content></named-content>, 750 m, 09 Dec 1989–14 Jan 1990, Monteith, Thompson and Janetzki, 1♂ (AMNH_PBI 00201880), 1 sex unknown (00043306) (<named-content xmlns:xlink="http://www.w3.org/1999/xlink" content-type="dwc:institutional_code" xlink:type="simple">QM</named-content>). Mossman Bluff, 2 km ESE, 9 km W Mossman, <named-content xmlns:xlink="http://www.w3.org/1999/xlink" content-type="dwc:verbatimCoordinates" xlink:type="simple"><named-content content-type="geo-json" specific-use="{&#34;type&#34;:&#34;Point&#34;,&#34;coordinates&#34;:[145.566700,-16.650000]}" id="NCID0ERUBG" xlink:type="simple">16.65°S, 145.5667°E</named-content></named-content>, 1000 m, 17 Dec 1988–19 Dec 1988, Monteith and Thompson, 1♀ (AMNH_PBI 00404490) (<named-content xmlns:xlink="http://www.w3.org/1999/xlink" content-type="dwc:institutional_code" xlink:type="simple">QM</named-content>). Mossman Bluff Track, 5–10 km W Mossman, N. Qld, Site 6, <named-content xmlns:xlink="http://www.w3.org/1999/xlink" content-type="dwc:verbatimCoordinates" xlink:type="simple"><named-content content-type="geo-json" specific-use="{&#34;type&#34;:&#34;Point&#34;,&#34;coordinates&#34;:[145.366700,-16.466670]}" id="NCID0E5UBG" xlink:type="simple">16.46667°S, 145.3667°E</named-content></named-content>, 860 m, 20 Dec 1989–15 Jan 1990, Monteith, Thompson and ANZSES, 1♂ (AMNH_PBI 00202018) (<named-content xmlns:xlink="http://www.w3.org/1999/xlink" content-type="dwc:institutional_code" xlink:type="simple">QM</named-content>). Mossman Bluff Track,5–10 km W Mossman (Site1), <named-content xmlns:xlink="http://www.w3.org/1999/xlink" content-type="dwc:verbatimCoordinates" xlink:type="simple"><named-content content-type="geo-json" specific-use="{&#34;type&#34;:&#34;Point&#34;,&#34;coordinates&#34;:[145.366700,-16.466670]}" id="NCID0ELVBG" xlink:type="simple">16.46667°S, 145.3667°E</named-content></named-content>, 250 m, 20 Dec 1989–15 Jan 1990, Monteith, Thompson and ANZSES, 1♀ (AMNH_PBI 00404484), 1♂ (AMNH_PBI 00404486) (<named-content xmlns:xlink="http://www.w3.org/1999/xlink" content-type="dwc:institutional_code" xlink:type="simple">QM</named-content>). Mossman Bluff Track, 5–10 km W Mossman (Site 5), <named-content xmlns:xlink="http://www.w3.org/1999/xlink" content-type="dwc:verbatimCoordinates" xlink:type="simple"><named-content content-type="geo-json" specific-use="{&#34;type&#34;:&#34;Point&#34;,&#34;coordinates&#34;:[145.366700,-16.466670]}" id="NCID0EYVBG" xlink:type="simple">16.46667°S, 145.3667°E</named-content></named-content>, 760 m, 16 Dec 1988–30 Dec 1988, Monteith, Thompson and ANZSES, 1♂ (00043297) (<named-content xmlns:xlink="http://www.w3.org/1999/xlink" content-type="dwc:institutional_code" xlink:type="simple">QM</named-content>); 01 Jan 1989–16 Jan 1989, Monteith, Thompson and ANZSES, 1♂ (00043298) (<named-content xmlns:xlink="http://www.w3.org/1999/xlink" content-type="dwc:institutional_code" xlink:type="simple">QM</named-content>); 20 Dec 1989–15 Jan 1990, Monteith, Thompson and ANZSES, 3♂ (00043117–00043119) (<named-content xmlns:xlink="http://www.w3.org/1999/xlink" content-type="dwc:institutional_code" xlink:type="simple">QM</named-content>). Mossman Bluff Track, 5–10 km W Mossman, Site 7, <named-content xmlns:xlink="http://www.w3.org/1999/xlink" content-type="dwc:verbatimCoordinates" xlink:type="simple"><named-content content-type="geo-json" specific-use="{&#34;type&#34;:&#34;Point&#34;,&#34;coordinates&#34;:[145.366700,-16.466670]}" id="NCID0EPWBG" xlink:type="simple">16.46667°S, 145.3667°E</named-content></named-content>, 1000 m, 20 Dec 1989–15 Jan 1990, Monteith, Thompson and ANZSES, 3♂ (AMNH_PBI 00201868, AMNH_PBI 00201878, 00051481), 1♀ (AMNH_PBI 00404485) (<named-content xmlns:xlink="http://www.w3.org/1999/xlink" content-type="dwc:institutional_code" xlink:type="simple">QM</named-content>). Mossman Bluff Track, 5–10 km W Mossman, site 6, <named-content xmlns:xlink="http://www.w3.org/1999/xlink" content-type="dwc:verbatimCoordinates" xlink:type="simple"><named-content content-type="geo-json" specific-use="{&#34;type&#34;:&#34;Point&#34;,&#34;coordinates&#34;:[145.366700,-16.466670]}" id="NCID0E3WBG" xlink:type="simple">16.46667°S, 145.3667°E</named-content></named-content>, 860 m, 16 Dec 1988–30 Dec 1988, Monteith, Thompson and ANZSES, 1♂ (00043295) (<named-content xmlns:xlink="http://www.w3.org/1999/xlink" content-type="dwc:institutional_code" xlink:type="simple">QM</named-content>). Mossman Bluff Track, 9 km W Mossman, <named-content xmlns:xlink="http://www.w3.org/1999/xlink" content-type="dwc:verbatimCoordinates" xlink:type="simple"><named-content content-type="geo-json" specific-use="{&#34;type&#34;:&#34;Point&#34;,&#34;coordinates&#34;:[145.290830,-16.443650]}" id="NCID0EJXBG" xlink:type="simple">16.44365°S, 145.29083°E</named-content></named-content>, 1000 m, 17 Dec 1988, G. Monteith and G. Thompson, 1♂ (00043303) (<named-content xmlns:xlink="http://www.w3.org/1999/xlink" content-type="dwc:institutional_code" xlink:type="simple">QM</named-content>). Mossman Bluff Track, 9 km W Mossman, Site 6, <named-content xmlns:xlink="http://www.w3.org/1999/xlink" content-type="dwc:verbatimCoordinates" xlink:type="simple"><named-content content-type="geo-json" specific-use="{&#34;type&#34;:&#34;Point&#34;,&#34;coordinates&#34;:[145.290830,-16.443650]}" id="NCID0EWXBG" xlink:type="simple">16.44365°S, 145.29083°E</named-content></named-content>, 860 m, 20 Dec 1989, Monteith and Thompson, 1♂ (00043302) (<named-content xmlns:xlink="http://www.w3.org/1999/xlink" content-type="dwc:institutional_code" xlink:type="simple">QM</named-content>). Mossman Bluff Track, 10 km W Mossman, <named-content xmlns:xlink="http://www.w3.org/1999/xlink" content-type="dwc:verbatimCoordinates" xlink:type="simple"><named-content content-type="geo-json" specific-use="{&#34;type&#34;:&#34;Point&#34;,&#34;coordinates&#34;:[145.276180,-16.459580]}" id="NCID0EDYBG" xlink:type="simple">16.45958°S, 145.27618°E</named-content></named-content>, 1200 m, 17 Dec 1988, G. Monteith and G. Thompson, 1♂ (00043299), 2♀ (00043300, 00043301) (<named-content xmlns:xlink="http://www.w3.org/1999/xlink" content-type="dwc:institutional_code" xlink:type="simple">QM</named-content>). Mt Finnigan summit, via Helenvale, <named-content xmlns:xlink="http://www.w3.org/1999/xlink" content-type="dwc:verbatimCoordinates" xlink:type="simple"><named-content content-type="geo-json" specific-use="{&#34;type&#34;:&#34;Point&#34;,&#34;coordinates&#34;:[145.283300,-15.816670]}" id="NCID0EQYBG" xlink:type="simple">15.81667°S, 145.2833°E</named-content></named-content>, 1100 m, 28 Nov 1985–30 Nov 1985, Monteith, Cook, Roberts, 1♂ (00043315) (<named-content xmlns:xlink="http://www.w3.org/1999/xlink" content-type="dwc:institutional_code" xlink:type="simple">QM</named-content>). Mt Fisher, 7 km SW Millaa Millaa,Whiteing Rd, <named-content xmlns:xlink="http://www.w3.org/1999/xlink" content-type="dwc:verbatimCoordinates" xlink:type="simple"><named-content content-type="geo-json" specific-use="{&#34;type&#34;:&#34;Point&#34;,&#34;coordinates&#34;:[145.566700,-17.550000]}" id="NCID0E4YBG" xlink:type="simple">17.55°S, 145.5667°E</named-content></named-content>, 1200 m, 05 May 1983, G. B. Monteith, D. K. Yeates, 1♀ (AMNH_PBI 00404493) (<named-content xmlns:xlink="http://www.w3.org/1999/xlink" content-type="dwc:institutional_code" xlink:type="simple">QM</named-content>). Mt Lewis Rd, 11 km from H’way (Site 1), <named-content xmlns:xlink="http://www.w3.org/1999/xlink" content-type="dwc:verbatimCoordinates" xlink:type="simple"><named-content content-type="geo-json" specific-use="{&#34;type&#34;:&#34;Point&#34;,&#34;coordinates&#34;:[145.266700,-16.050000]}" id="NCID0EKZBG" xlink:type="simple">16.05°S, 145.2667°E</named-content></named-content>, 1000 m, 18 Dec 1889–13 Jan 1990, Monteith, Thompson and ANZSES, 1♂ (00043304) (<named-content xmlns:xlink="http://www.w3.org/1999/xlink" content-type="dwc:institutional_code" xlink:type="simple">QM</named-content>). Mt Lewis Rd,16 km from H’way (Site 2), <named-content xmlns:xlink="http://www.w3.org/1999/xlink" content-type="dwc:verbatimCoordinates" xlink:type="simple"><named-content content-type="geo-json" specific-use="{&#34;type&#34;:&#34;Point&#34;,&#34;coordinates&#34;:[145.266700,-16.566670]}" id="NCID0EXZBG" xlink:type="simple">16.56667°S, 145.2667°E</named-content></named-content>, 950 m, 18 Dec 1989–13 Jan 1990, Monteith, Thompson and ANZSES, 1♂ (00043305) (<named-content xmlns:xlink="http://www.w3.org/1999/xlink" content-type="dwc:institutional_code" xlink:type="simple">QM</named-content>). Mt Spurgeon; 2 km SE, via Mt Carbine, <named-content xmlns:xlink="http://www.w3.org/1999/xlink" content-type="dwc:verbatimCoordinates" xlink:type="simple"><named-content content-type="geo-json" specific-use="{&#34;type&#34;:&#34;Point&#34;,&#34;coordinates&#34;:[145.200000,-16.450000]}" id="NCID0EE1BG" xlink:type="simple">16.45°S, 145.2°E</named-content></named-content>, 1100 m, 20 Dec 1988, Monteith and Thompson, 3♂ (00043120, 00043307, 00043308), 4♀ (00043121, AMNH_PBI 00404487-AMNH_PBI 00404489) (<named-content xmlns:xlink="http://www.w3.org/1999/xlink" content-type="dwc:institutional_code" xlink:type="simple">QM</named-content>). Mt Williams 0.5 km NW, <named-content xmlns:xlink="http://www.w3.org/1999/xlink" content-type="dwc:verbatimCoordinates" xlink:type="simple"><named-content content-type="geo-json" specific-use="{&#34;type&#34;:&#34;Point&#34;,&#34;coordinates&#34;:[145.666700,-16.916670]}" id="NCID0ER1BG" xlink:type="simple">16.91667°S, 145.6667°E</named-content></named-content>, 870 m, 28 Nov 1997, G. B. Monteith, 1♀ (AMNH_PBI 00404491) (<named-content xmlns:xlink="http://www.w3.org/1999/xlink" content-type="dwc:institutional_code" xlink:type="simple">QM</named-content>). PEI road. Topaz, <named-content xmlns:xlink="http://www.w3.org/1999/xlink" content-type="dwc:verbatimCoordinates" xlink:type="simple"><named-content content-type="geo-json" specific-use="{&#34;type&#34;:&#34;Point&#34;,&#34;coordinates&#34;:[145.683330,-17.400000]}" id="NCID0E51BG" xlink:type="simple">17.4°S, 145.68333°E</named-content></named-content>, 580 m, 06 Dec 1993–25 Feb 1994, Monteith, Janetzki and Cook, 1♂ (00043316) (<named-content xmlns:xlink="http://www.w3.org/1999/xlink" content-type="dwc:institutional_code" xlink:type="simple">QM</named-content>). Paluma Dam Rd, Site 2, <named-content xmlns:xlink="http://www.w3.org/1999/xlink" content-type="dwc:verbatimCoordinates" xlink:type="simple"><named-content content-type="geo-json" specific-use="{&#34;type&#34;:&#34;Point&#34;,&#34;coordinates&#34;:[146.216700,-19.233330]}" id="NCID0EL2BG" xlink:type="simple">19.23333°S, 146.2167°E</named-content></named-content>, 720 m, 17 Nov 1990–08 Dec 1990, Monteith and Seymour, 1♂ (00043318) (<named-content xmlns:xlink="http://www.w3.org/1999/xlink" content-type="dwc:institutional_code" xlink:type="simple">QM</named-content>). Polly Ck, (Hasenpusch property), <named-content xmlns:xlink="http://www.w3.org/1999/xlink" content-type="dwc:verbatimCoordinates" xlink:type="simple"><named-content content-type="geo-json" specific-use="{&#34;type&#34;:&#34;Point&#34;,&#34;coordinates&#34;:[146.016700,-17.466670]}" id="NCID0EY2BG" xlink:type="simple">17.46667°S, 146.0167°E</named-content></named-content>, 50 m, 25 Nov 1994–10 Jan 1995, Monteith and Hasenpusch, 1 sex unknown (00043332) (<named-content xmlns:xlink="http://www.w3.org/1999/xlink" content-type="dwc:institutional_code" xlink:type="simple">QM</named-content>). Russell River at Bellenden Ker Landing, <named-content xmlns:xlink="http://www.w3.org/1999/xlink" content-type="dwc:verbatimCoordinates" xlink:type="simple"><named-content content-type="geo-json" specific-use="{&#34;type&#34;:&#34;Point&#34;,&#34;coordinates&#34;:[145.940000,-17.250000]}" id="NCID0EF3BG" xlink:type="simple">17.25°S, 145.94°E</named-content></named-content>, 5 m, 24 Oct 1981–09 Nov 1981, Earthwatch, 1♂ (AMNH_PBI 00404492) (<named-content xmlns:xlink="http://www.w3.org/1999/xlink" content-type="dwc:institutional_code" xlink:type="simple">QM</named-content>). Tully R. Xing, 10 km S Koombooloomba Dam, <named-content xmlns:xlink="http://www.w3.org/1999/xlink" content-type="dwc:verbatimCoordinates" xlink:type="simple"><named-content content-type="geo-json" specific-use="{&#34;type&#34;:&#34;Point&#34;,&#34;coordinates&#34;:[145.619020,-17.931800]}" id="NCID0ES3BG" xlink:type="simple">17.9318°S, 145.61902°E</named-content></named-content>, 750 m, 08 Dec 1989, Monteith, Thompson and Janetzki, 1♀ (00043330) (<named-content xmlns:xlink="http://www.w3.org/1999/xlink" content-type="dwc:institutional_code" xlink:type="simple">QM</named-content>).</p></tp:treatment-sec><tp:treatment-sec sec-type="diagnosis" id="SECID0E33BG"><title>Diagnosis.</title><p>Body mostly brown to dark brown; clavus and corium with transversal stripe somewhat darker than rest of hemelytron (Fig. <xref ref-type="fig" rid="F1">1</xref>); labial segment III, scutellum apically, marking on cuneus at base, markings on abdomen, fore- and hind coxa at least basally, tibia apically, tarsi entirely or partly whitish yellow; endosoma with elongate sclerite, tapering apically; endosoma with sub-rectangular sclerite at base of elongate sclerite, and with sclerotised area on left side (Fig. <xref ref-type="fig" rid="F6">6A, B</xref>); dorsal labiate plate with semilunar sclerotised rings, those rings small, subequal to ca. 0.12–0.14 of dorsal labiate plate width (Fig. <xref ref-type="fig" rid="F7">7A</xref>).</p><fig id="F6" position="float" orientation="portrait"><object-id xmlns:xlink="http://www.w3.org/1999/xlink" content-type="doi" xlink:type="simple">10.3897/zookeys.1012.57172.figure6</object-id><object-id xmlns:xlink="http://www.w3.org/1999/xlink" content-type="arpha" xlink:type="simple">B9B6D0F1-0EDD-5D8E-B6A3-B7CB22B61812</object-id><label>Figure 6.</label><caption><p>Male genitalia. <italic><tp:taxon-name><tp:taxon-name-part taxon-name-part-type="genus" reg="Labriella">Labriella</tp:taxon-name-part> <tp:taxon-name-part taxon-name-part-type="species" reg="fusca">fusca</tp:taxon-name-part></tp:taxon-name></italic><bold>A</bold> aedeagus, dorsal view <bold>B</bold> aedeagus, left lateral view <bold>C</bold> genital capsule, dorsal view <bold>D</bold> left paramere, dorsal view <bold>E</bold> left paramere, posterior view <bold>F</bold> right paramere, dorsal view <bold>G</bold> right paramere, posterior view.</p></caption><graphic xmlns:xlink="http://www.w3.org/1999/xlink" xlink:href="zookeys-1012-095-g006.jpg" position="float" orientation="portrait" xlink:type="simple" id="oo_501594.jpg"><uri content-type="original_file" xlink:type="simple">https://binary.pensoft.net/fig/501594</uri></graphic></fig></tp:treatment-sec><tp:treatment-sec sec-type="description" id="SECID0EU5BG"><title>Description.</title><p><bold>Male.</bold> Body length 2.7–3.0. <bold>Coloration</bold> (Fig. <xref ref-type="fig" rid="F1">1</xref>). Mainly brown to dark brown, sometimes with reddish tinge; antennal segment II apically, labial segment III, scutellum apically, base of cuneus, markings on abdomen, fore- and hind coxae at least basally, tibia apically, tarsi entirely or partly whitish yellow. Antennal segment I also sometimes pale brown to whitish yellow. <bold>Surface and vestiture.</bold> As in generic description. <bold>Structure and measurements.</bold> Body ca. 2.6–2.8 × as long as wide, ca. 3.1–3.3 × as long as pronotum width. Head ca. 2.2–2.5 × as wide as long; vertex ca. 1.0–1.1 × as wide as eye; in anterior view head ca. 1.2–1.3 × as wide as high; antennal segment I ca. 1.1–1.2 × as long as vertex; segment II ca. 3.0–3.5 × as long as segment I, ca. 3.3–3.8 × as long as vertex width, 1.2–1.3 × as long as head width, ca. 0.9 × as long as pronotum width; pronotum ca. 1.9–2.1 × as wide as long, ca. 1.3–1.4 × as wide as head. <bold><italic>Genitalia</italic>.</bold> Genital capsule simple, without supragenital bridge; apical part of ventral wall curved dorsally (Fig. <xref ref-type="fig" rid="F6">6C</xref>). Right paramere short, with swelling on basal half directed outwards; right paramere also with widened apical half; apical process of right paramere narrow in dorsal view and flat in posterior view (Fig. <xref ref-type="fig" rid="F6">6D, E</xref>); left paramere L-shaped, slightly longer than right paramere, mostly narrow with swollen basal part, swelling directed upwards and inwards; apical process of left paramere flat in posterior view (Fig. <xref ref-type="fig" rid="F6">6F, G</xref>), aedeagus with phallobase wider than phallotheca; endosoma not subdivided into vesica and conjunctiva; endosoma voluminous with sclerotised area on the left, elongate spicule tapering apically, and subrectangular spicule at base of elongate spicula; ductus seminis mostly membranous with coils, it curved right side within endosoma with secondary gonopore placed near right basal angle of phallotheca; ductus seminis with basal part sclerotised; ductus seminis around secondary gonopore oval, sclerotised, armed with microsculpture (Fig. <xref ref-type="fig" rid="F6">6A, B</xref>).</p><p><bold>Female.</bold> Body length 2.7–2.9. <bold>Coloration</bold> (Fig. <xref ref-type="fig" rid="F1">1</xref>). As in male. <bold>Surface and vestiture.</bold> As in generic description. <bold>Structure and measurements.</bold> Body ca. 2.6–2.7 × as long as wide, ca. 3.1–3.3 × as long as pronotum width. Head ca. 1.9–2.2 × as wide as long; vertex ca. 1.0–1.3 × as wide as eye; in anterior view head ca. 1.1–1.2 × as wide as high; antennal segment I ca. 1.1–1.2 × as long as vertex; segment II ca. 2.3–2.7 × as long as segment I, ca. 2.3–2.8 × as long as vertex width, ca. 0.9–1.0 × as long as head width, ca. 0.7–0.8 × as long as pronotum width; pronotum ca. 1.8–2.0 × as wide as long, ca. 1.3–1.4 × as wide as head. <bold><italic>Genitalia</italic>.</bold> Dorsal labiate plate with semilunar sclerotised rings, those rings small, ca. 0.12–0.14 × as wide as dorsal labiate plate width, and placed near posterior margin of dorsal labiate plate; lateral oviducts attached in the middle of dorsal labiate plate (Fig. <xref ref-type="fig" rid="F7">7A</xref>); ventral wall with paired elongate sclerites near vulva (Fig. <xref ref-type="fig" rid="F7">7B</xref>); posterior wall membranous, without any sclerotisation (Fig. <xref ref-type="fig" rid="F7">7C</xref>).</p><fig id="F7" position="float" orientation="portrait"><object-id xmlns:xlink="http://www.w3.org/1999/xlink" content-type="doi" xlink:type="simple">10.3897/zookeys.1012.57172.figure7</object-id><object-id xmlns:xlink="http://www.w3.org/1999/xlink" content-type="arpha" xlink:type="simple">A4AC99C1-4C5F-5F94-9FA2-A7CAB900DA89</object-id><label>Figure 7.</label><caption><p>Female genitalia. <italic><tp:taxon-name><tp:taxon-name-part taxon-name-part-type="genus" reg="Labriella">Labriella</tp:taxon-name-part> <tp:taxon-name-part taxon-name-part-type="species" reg="fusca">fusca</tp:taxon-name-part></tp:taxon-name></italic><bold>A</bold> dorsal wall <bold>B</bold> ventral wall of bursa copulatrix <bold>C</bold> posterior wall of bursa copulatrix.</p></caption><graphic xmlns:xlink="http://www.w3.org/1999/xlink" xlink:href="zookeys-1012-095-g007.jpg" position="float" orientation="portrait" xlink:type="simple" id="oo_501595.jpg"><uri content-type="original_file" xlink:type="simple">https://binary.pensoft.net/fig/501595</uri></graphic></fig></tp:treatment-sec><tp:treatment-sec sec-type="distribution" id="SECID0EXBAI"><title>Distribution.</title><p>Known from numerous localities in the Australian Wet Tropics (Fig. <xref ref-type="fig" rid="F15">15B</xref>).</p></tp:treatment-sec><tp:treatment-sec sec-type="Collection methods" id="SECID0EBCAI"><title>Collection methods.</title><p>The specimens of <italic><tp:taxon-name><tp:taxon-name-part taxon-name-part-type="genus" reg="Labriella">Labriella</tp:taxon-name-part> <tp:taxon-name-part taxon-name-part-type="species" reg="fusca">fusca</tp:taxon-name-part></tp:taxon-name></italic> were collected using pitfall traps, intercept traps, pyrethrum spraying of trees and logs and baited window trap.</p></tp:treatment-sec><tp:treatment-sec sec-type="etymology" id="SECID0ESCAI"><title>Etymology.</title><p>Species is named so for its brown colour, <italic>fuscus</italic> from Latin meaning brown.</p></tp:treatment-sec><tp:treatment-sec><!--Section generated to contain objects referenced in tp:taxon-treatment.--><fig id="F1" position="float" orientation="portrait"><object-id xmlns:xlink="http://www.w3.org/1999/xlink" content-type="doi" xlink:type="simple">10.3897/zookeys.1012.57172.figure1</object-id><object-id xmlns:xlink="http://www.w3.org/1999/xlink" content-type="arpha" xlink:type="simple">F826305F-99B9-5FC4-8972-6B78B07BB9EA</object-id><label>Figure 1.</label><caption><p>Habitus of <italic><tp:taxon-name><tp:taxon-name-part taxon-name-part-type="genus" reg="Dariella">Dariella</tp:taxon-name-part> <tp:taxon-name-part taxon-name-part-type="species" reg="rubrocuneata">rubrocuneata</tp:taxon-name-part></tp:taxon-name></italic> and <italic><tp:taxon-name><tp:taxon-name-part taxon-name-part-type="genus" reg="Labriella">Labriella</tp:taxon-name-part> <tp:taxon-name-part taxon-name-part-type="species" reg="fusca">fusca</tp:taxon-name-part></tp:taxon-name></italic>.</p></caption><graphic xmlns:xlink="http://www.w3.org/1999/xlink" xlink:href="zookeys-1012-095-g001.jpg" position="float" orientation="portrait" xlink:type="simple" id="oo_501589.jpg"><uri content-type="original_file" xlink:type="simple">https://binary.pensoft.net/fig/501589</uri></graphic></fig><fig id="F5" position="float" orientation="portrait"><object-id xmlns:xlink="http://www.w3.org/1999/xlink" content-type="doi" xlink:type="simple">10.3897/zookeys.1012.57172.figure5</object-id><object-id xmlns:xlink="http://www.w3.org/1999/xlink" content-type="arpha" xlink:type="simple">93CCD420-B292-594F-AE28-84952E9A0958</object-id><label>Figure 5.</label><caption><p>SEM images. <italic><tp:taxon-name><tp:taxon-name-part taxon-name-part-type="genus" reg="Labriella">Labriella</tp:taxon-name-part> <tp:taxon-name-part taxon-name-part-type="species" reg="fusca">fusca</tp:taxon-name-part></tp:taxon-name></italic><bold>A</bold> head and pronotum, lateral view <bold>B</bold> head and pronotum, dorsal view <bold>C</bold> head, anterior view <bold>D</bold> antenna <bold>E</bold> labium <bold>F</bold> pretarsus, ventral view <bold>G</bold> hind tarsus <bold>H</bold> pleura <bold>I</bold> scutellum, clavus and corium <bold>J</bold> cuneus and membrane cell <bold>K</bold> legs <bold>L</bold> trichobothria on middle femur <bold>M</bold> trichobothria on hind femur.</p></caption><graphic xmlns:xlink="http://www.w3.org/1999/xlink" xlink:href="zookeys-1012-095-g005.jpg" position="float" orientation="portrait" xlink:type="simple" id="oo_501593.jpg"><uri content-type="original_file" xlink:type="simple">https://binary.pensoft.net/fig/501593</uri></graphic></fig><fig id="F15" position="float" orientation="portrait"><object-id xmlns:xlink="http://www.w3.org/1999/xlink" content-type="doi" xlink:type="simple">10.3897/zookeys.1012.57172.figure15</object-id><object-id xmlns:xlink="http://www.w3.org/1999/xlink" content-type="arpha" xlink:type="simple">326F55F4-8537-5C20-B2FF-13DACB74C2A4</object-id><label>Figure 15.</label><caption><p>Distribution maps <bold>A</bold><italic><tp:taxon-name><tp:taxon-name-part taxon-name-part-type="genus" reg="Dariella">Dariella</tp:taxon-name-part> <tp:taxon-name-part taxon-name-part-type="species" reg="rubrocuneata">rubrocuneata</tp:taxon-name-part></tp:taxon-name></italic>, <italic><tp:taxon-name><tp:taxon-name-part taxon-name-part-type="genus" reg="Callitropisca">Callitropisca</tp:taxon-name-part> <tp:taxon-name-part taxon-name-part-type="species" reg="florentine">florentine</tp:taxon-name-part></tp:taxon-name></italic><bold>B</bold><italic><tp:taxon-name><tp:taxon-name-part taxon-name-part-type="genus" reg="Labriella">Labriella</tp:taxon-name-part> <tp:taxon-name-part taxon-name-part-type="species" reg="fusca">fusca</tp:taxon-name-part></tp:taxon-name></italic>, <italic><tp:taxon-name><tp:taxon-name-part taxon-name-part-type="genus" reg="Laetifulvius">Laetifulvius</tp:taxon-name-part> <tp:taxon-name-part taxon-name-part-type="species" reg="morganensis">morganensis</tp:taxon-name-part></tp:taxon-name></italic>, <italic><tp:taxon-name><tp:taxon-name-part taxon-name-part-type="genus" reg="Micanitropis">Micanitropis</tp:taxon-name-part> <tp:taxon-name-part taxon-name-part-type="species" reg="seisia">seisia</tp:taxon-name-part></tp:taxon-name></italic>.</p></caption><graphic xmlns:xlink="http://www.w3.org/1999/xlink" xlink:href="zookeys-1012-095-g015.jpg" position="float" orientation="portrait" xlink:type="simple" id="oo_501603.jpg"><uri content-type="original_file" xlink:type="simple">https://binary.pensoft.net/fig/501603</uri></graphic></fig></tp:treatment-sec></tp:taxon-treatment>
