# Supplementary material for: Five new genera of the subfamily Cylapinae (Insecta, Heteroptera, Miridae) from Australia
Source: Zookeys. 2021 Jan 26;1012:95–134. doi: 10.3897/zookeys.1012.57172 (PMC7854564; doi:10.3897/zookeys.1012.57172)
Supplement: XML Treatment for Callitropisca [file zookeys.1012.57172-treatment5.xml]

<!DOCTYPE tp:taxon-treatment
  PUBLIC "-//TaxonX//DTD Taxonomic Treatment Publishing DTD v0 20100105//EN" "tax-treatment-NSO.dtd">
<tp:taxon-treatment xmlns:tp="http://www.plazi.org/taxpub"><tp:treatment-meta><kwd-group><label>Taxon classification</label><kwd><named-content xmlns:xlink="http://www.w3.org/1999/xlink" content-type="kingdom">Animalia</named-content></kwd><kwd><named-content xmlns:xlink="http://www.w3.org/1999/xlink" content-type="order">Heteroptera</named-content></kwd><kwd><named-content xmlns:xlink="http://www.w3.org/1999/xlink" content-type="family">Miridae</named-content></kwd></kwd-group><mixed-citation publication-type="journal"><person-group><name><surname>Namyatova</surname><given-names>Anna A.</given-names></name><name><surname>Cassis</surname><given-names>Gerasimos</given-names></name></person-group><article-title>Five new genera of the subfamily <tp:taxon-name><tp:taxon-name-part taxon-name-part-type="subfamily">Cylapinae</tp:taxon-name-part></tp:taxon-name> (<tp:taxon-name><tp:taxon-name-part taxon-name-part-type="class">Insecta</tp:taxon-name-part></tp:taxon-name>, <tp:taxon-name><tp:taxon-name-part taxon-name-part-type="suborder">Heteroptera</tp:taxon-name-part></tp:taxon-name>, <tp:taxon-name><tp:taxon-name-part taxon-name-part-type="family">Miridae</tp:taxon-name-part></tp:taxon-name>) from Australia</article-title><source>Zookeys</source><day>26</day><month>1</month><year>2021</year><volume>1012</volume><fpage>95</fpage><lpage>134</lpage><pub-id pub-id-type="doi">10.3897/zookeys.1012.57172</pub-id></mixed-citation></tp:treatment-meta><tp:nomenclature><tp:taxon-name><object-id xmlns:xlink="http://www.w3.org/1999/xlink" content-type="arpha" xlink:type="simple">E970162F-AA1F-53DB-BF72-83892F4FDAAC</object-id>
                <tp:taxon-name-part taxon-name-part-type="genus" reg="Callitropisca">Callitropisca</tp:taxon-name-part>
                <object-id xmlns:xlink="http://www.w3.org/1999/xlink" content-type="zoobank" xlink:type="simple">http://zoobank.org/91DA3027-7449-4C4E-98FF-AEF2DA110A34</object-id>
              </tp:taxon-name><tp:taxon-status xmlns:xlink="http://www.w3.org/1999/xlink" xlink:type="simple">gen. nov.</tp:taxon-status></tp:nomenclature><tp:treatment-sec sec-type="type species" id="SECID0EGEAI"><title>Type species.</title><p><italic><tp:taxon-name><tp:taxon-name-part taxon-name-part-type="genus" reg="Callitropisca">Callitropisca</tp:taxon-name-part> <tp:taxon-name-part taxon-name-part-type="species" reg="florentine">florentine</tp:taxon-name-part></tp:taxon-name></italic> sp. nov. by original designation.</p></tp:treatment-sec><tp:treatment-sec sec-type="diagnosis" id="SECID0EXEAI"><title>Diagnosis.</title><p><italic><tp:taxon-name><tp:taxon-name-part taxon-name-part-type="genus" reg="Callitropisca">Callitropisca</tp:taxon-name-part></tp:taxon-name></italic> can be recognised using following combination of characters: swollen and rounded calli, separated from each other; collar and rest of pronotum with distinct depression (Fig. <xref ref-type="fig" rid="F8">8D</xref>); vertex upraised above eye in lateral view (Fig. <xref ref-type="fig" rid="F8">8G</xref>); in lateral view distance between eye and ventral margin of eye equal to 1/6 of eye height (Fig. <xref ref-type="fig" rid="F8">8G</xref>); vertex not carinate (Fig. <xref ref-type="fig" rid="F8">8D, G</xref>); lateral margins of pronotum strongly carinate (Fig. <xref ref-type="fig" rid="F8">8G</xref>); apex of labial segment I not reaching pronotum (Fig. <xref ref-type="fig" rid="F8">8G</xref>); antennal segment I subequal to vertex width; antennal segment II straight, cylindrical, not widened or swollen (Fig. <xref ref-type="fig" rid="F8">8G, F</xref>); body impunctate, head and pronotum rugose; pleura smooth, without distinct rugosities (Fig. <xref ref-type="fig" rid="F8">8D, E, I–K</xref>); body covered with very short and sparse simple setae and small tubercles (Fig. <xref ref-type="fig" rid="F8">8K</xref>); hemelytron full, not shortened or modified, with whitish stripes on clavus and corium (Fig. <xref ref-type="fig" rid="F2">2</xref>); claval commissure twice as long as scutellum (Fig. <xref ref-type="fig" rid="F8">8J</xref>); metathoracic evaporative area large and triangular (Fig. <xref ref-type="fig" rid="F8">8E</xref>); left paramere with large outgrowth on basal part directed outwards and upwards (Fig. <xref ref-type="fig" rid="F9">9G, H</xref>), apical part of ductus seminis widened, with two lobes having row of narrow outgrowths along outer margin (Fig. <xref ref-type="fig" rid="F9">9A–C</xref>); dorsal labiate plate without sclerotised rings (Fig. <xref ref-type="fig" rid="F10">10A</xref>).</p><fig id="F8" position="float" orientation="portrait"><object-id xmlns:xlink="http://www.w3.org/1999/xlink" content-type="doi" xlink:type="simple">10.3897/zookeys.1012.57172.figure8</object-id><object-id xmlns:xlink="http://www.w3.org/1999/xlink" content-type="arpha" xlink:type="simple">77437CB2-CEB0-5E4E-8464-3758FE82A23F</object-id><label>Figure 8.</label><caption><p>SEM images. <italic><tp:taxon-name><tp:taxon-name-part taxon-name-part-type="genus" reg="Callitropisca">Callitropisca</tp:taxon-name-part> <tp:taxon-name-part taxon-name-part-type="species" reg="florentine">florentine</tp:taxon-name-part></tp:taxon-name></italic><bold>A</bold> head, anterior view <bold>B</bold> cuneus and membrane cell <bold>C</bold> apical part of labial segment II <bold>D</bold> head and pronotum, dorsal view <bold>E</bold> pleura <bold>F</bold> antenna <bold>G</bold> head and pronotum, lateral view <bold>H</bold> labium <bold>I</bold> labial segment I <bold>J</bold> scutellum, clavus and corium <bold>K</bold> tubercles on hemelytron <bold>L</bold> pretarsus, ventral view <bold>M</bold> pretarsus, dorsal view.</p></caption><graphic xmlns:xlink="http://www.w3.org/1999/xlink" xlink:href="zookeys-1012-095-g008.jpg" position="float" orientation="portrait" xlink:type="simple" id="oo_501596.jpg"><uri content-type="original_file" xlink:type="simple">https://binary.pensoft.net/fig/501596</uri></graphic></fig></tp:treatment-sec><tp:treatment-sec sec-type="description" id="SECID0ESIAI"><title>Description.</title><p><bold>Male. Coloration</bold> (Fig. <xref ref-type="fig" rid="F2">2</xref>). Background colouration brown to dark brown, with yellow stripes on hemelytron. See species description for details. <bold>Surface and vestiture.</bold> Head and pronotum shiny, hemelytron matte (Fig. <xref ref-type="fig" rid="F2">2</xref>). Body impunctate; head and pronotum with distinct rugosities (Fig. <xref ref-type="fig" rid="F8">8D, G</xref>); pleura almost smooth, not visibly rugose (Fig. <xref ref-type="fig" rid="F8">8E</xref>); head laterally, scutellum and hemelytron clothed with small tubercles (Fig. <xref ref-type="fig" rid="F8">8G, J, K</xref>); net-like pattern of microsculpture present on mesopleuron ventrally (Fig. <xref ref-type="fig" rid="F8">8E</xref>); scutellum not serrate laterally (Fig. <xref ref-type="fig" rid="F8">8J</xref>). Body clothed with short adpressed setae, shorter than antennal segment II width; setae on dorsum very short and sparse (Fig. <xref ref-type="fig" rid="F8">8K</xref>); setae on antenna, pleura, legs and abdomen denser and longer; mesopleuron almost without setae; metapleuron with dense adpressed setae anteriorly (Fig. <xref ref-type="fig" rid="F8">8E</xref>); spines on tibiae short and pale; body impunctate (Fig. <xref ref-type="fig" rid="F8">8D, E, G, J, K</xref>). <bold>Structure and measurements.</bold> Body elongate. <bold><italic>Head</italic>.</bold> Horizontal, dorsally as long as wide or slightly longer than wide, not carinate; eye not covering anterior margin of pronotum posteriorly, not protruding; vertex not carinate (Fig. <xref ref-type="fig" rid="F8">8D</xref>); in anterior view head wider than high; base of clypeus not delimited with depression, located above ventral margin of eye and antennal fossa; antennal fossa located near ventral margin of eye (Fig. <xref ref-type="fig" rid="F8">8A</xref>); in lateral view head slightly longer than high; vertex upraised above eye; base of clypeus not delimited with depression; distance between eye and ventral margin of head subequal to 1/6 of eye height; eye placed close to lateral margin of pronotum, but not covering it; antennal fossa removed from eye at distance equal to antennal fossa width, and located close to suture between mandibular and maxillary plates; mandibular and maxillary plates not separated by suture or depression from head; labrum triangular, shorter than labial segment I length; buccula elongate, 5–6 × as long as wide; distance between buccula and pronotum as long as buccula length (Fig. <xref ref-type="fig" rid="F8">8G</xref>). <bold><italic>Antenna</italic>.</bold> Total length shorter than body; antennal segment I not widened, shorter than head width; antennal segment II cylindrical, slightly thinner than segment I, longer than head width; segment III slightly thinner than segment II, cylindrical, slightly shorter than segment II; segment IV subequal to half of segment III, and as thick as segment III (Fig. <xref ref-type="fig" rid="F8">8G, F</xref>). <bold><italic>Labium</italic>.</bold> Apex reaching abdominal segments IV–V (Fig. <xref ref-type="fig" rid="F8">8H</xref>); labial segment I not surpassing posterior margin of head, subdivided in apical half (Fig. <xref ref-type="fig" rid="F8">8G, I</xref>); segment II almost twice as long as segment I, subdivided subapically, its apical part 9–10 × as long as wide (Fig. <xref ref-type="fig" rid="F8">8C, G</xref>); segment III subequal to 2/3 of segment II, more than 10 × as long as wide; segment IV subequal to 2/3 of segment III (Fig. <xref ref-type="fig" rid="F8">8H</xref>). <bold><italic>Thorax</italic>.</bold> Pronotum wider than long; lateral margins straight in dorsal view, carinate; collar delimited dorsally and laterally (Fig. <xref ref-type="fig" rid="F8">8D, G</xref>); calli large, upraised, rounded, covering slightly more than half of pronotum, separated from each other and pronotum with distinct depression; posterior margin concave (Fig. <xref ref-type="fig" rid="F8">8D</xref>); scutellum flat, mesoscutum exposed, (Fig. <xref ref-type="fig" rid="F8">8J</xref>); propleural suture T-shaped (Fig. <xref ref-type="fig" rid="F8">8G</xref>); mesothoracic apodeme slit-like; mesothoracic spiracle oval, with one or two rows of microsculpture along anterior margin; metathoracic gland evaporative area large and triangular, lateral margin almost reaching base of hind coxa; peritreme upraised, rounded; metepimeron narrow (Fig. <xref ref-type="fig" rid="F8">8E</xref>). <bold><italic>Hemelytron</italic>.</bold> Outer margin rounded (Fig. <xref ref-type="fig" rid="F2">2</xref>); ridge on clavus present, distinct; claval commissure twice longer than scutellum; medial fracture almost reaching middle of corium; ridge along medial fracture only basally visible; R+M basally visible and faint medially and apically (Fig. <xref ref-type="fig" rid="F8">8J</xref>); embolium wide, its widest part subequal to quarter of cuneus width at base (Fig. <xref ref-type="fig" rid="F2">2</xref>); cuneus delimited with faint suture, not incised; membrane with two cells; distance between cell and membrane longer than cell length (Fig. <xref ref-type="fig" rid="F8">8B</xref>). <bold><italic>Legs</italic>.</bold> Forecoxa shorter than pronotum length, slightly wider and longer than middle and hind coxa; forefemur 4 × as long as wide, wider than and as long as middle femur (Fig. <xref ref-type="fig" rid="F8">8H</xref>); hind legs broken; claw with subapical tooth, unguitractor with medial row fully developed (Fig. <xref ref-type="fig" rid="F8">8L</xref>). <bold><italic>Genitalia</italic>.</bold> See species description.</p></tp:treatment-sec><tp:treatment-sec sec-type="etymology" id="SECID0EONAI"><title>Etymology.</title><p>The genus is so named because of its swollen calli. The gender is feminine.</p></tp:treatment-sec><tp:treatment-sec sec-type="remarks" id="SECID0ETNAI"><title>Remarks.</title><p><italic><tp:taxon-name><tp:taxon-name-part taxon-name-part-type="genus" reg="Callitropisca">Callitropisca</tp:taxon-name-part></tp:taxon-name></italic> has all the diagnostic features for <tp:taxon-name><tp:taxon-name-part taxon-name-part-type="tribe">Fulviini</tp:taxon-name-part></tp:taxon-name>, e.g., horizontal head, antenna shorter than body, forecoxae and forefemora enlarged, labium reaching middle of abdomen (<xref ref-type="bibr" rid="B9">Gorczyca 2000</xref>). It also has subdivided labial segments I and II, which is common for this group (<xref ref-type="bibr" rid="B33">Wolski and Henry 2015</xref>; <xref ref-type="bibr" rid="B16">Namyatova and Cassis 2019a</xref>). Therefore, we place <italic><tp:taxon-name><tp:taxon-name-part taxon-name-part-type="genus" reg="Callitropisca">Callitropisca</tp:taxon-name-part></tp:taxon-name></italic> into <tp:taxon-name><tp:taxon-name-part taxon-name-part-type="tribe">Fulviini</tp:taxon-name-part></tp:taxon-name>. This genus differs from all other <tp:taxon-name><tp:taxon-name-part taxon-name-part-type="tribe">Fulviini</tp:taxon-name-part></tp:taxon-name> representatives in the diagnostic characters, especially in possessing swollen and rounded calli, separated from each other, and the collar and rest of pronotum with a distinct depression (Fig. <xref ref-type="fig" rid="F8">8D</xref>).</p><p><italic><tp:taxon-name><tp:taxon-name-part taxon-name-part-type="genus" reg="Callitropisca">Callitropisca</tp:taxon-name-part></tp:taxon-name></italic> is most similar, and, presumably, most closely related to <italic><tp:taxon-name><tp:taxon-name-part taxon-name-part-type="genus" reg="Micanitropis">Micanitropis</tp:taxon-name-part></tp:taxon-name></italic> and <italic><tp:taxon-name><tp:taxon-name-part taxon-name-part-type="genus" reg="Xenocylapidius">Xenocylapidius</tp:taxon-name-part></tp:taxon-name></italic>. <italic><tp:taxon-name><tp:taxon-name-part taxon-name-part-type="genus" reg="Callitropisca">Callitropisca</tp:taxon-name-part></tp:taxon-name></italic>, and <italic><tp:taxon-name><tp:taxon-name-part taxon-name-part-type="genus" reg="Micanitropis">Micanitropis</tp:taxon-name-part></tp:taxon-name></italic> have a similar colour pattern, with the body mainly brown to dark brown and whitish yellow longitudinal stripes on the clavus and corium (Fig. <xref ref-type="fig" rid="F2">2</xref>), the presence of rugosities on the head and pronotum (Figs <xref ref-type="fig" rid="F8">8A, D, G, J</xref>, <xref ref-type="fig" rid="F13">13A, E, I, M</xref>), the setae on the hemelytron sparse (Figs <xref ref-type="fig" rid="F8">8K</xref>, <xref ref-type="fig" rid="F13">13B</xref>), the presence of an outgrowth on the right side on posterior margin of genital capsule when viewed dorsally (Figs <xref ref-type="fig" rid="F9">9I</xref>, <xref ref-type="fig" rid="F14">14D</xref>), and the aedeagus with the ductus seminis having a row of narrow outgrowths along the apical margins (Figs <xref ref-type="fig" rid="F9">9A–C</xref>, <xref ref-type="fig" rid="F14">14A, B</xref>). The structure of the genital capsule for <italic><tp:taxon-name><tp:taxon-name-part taxon-name-part-type="genus" reg="Xenocylapidius">Xenocylapidius</tp:taxon-name-part></tp:taxon-name></italic> is unknown; however, it has a similar structure of the aedeagus (<xref ref-type="bibr" rid="B29">Wolski and Gorczyca 2014b</xref>). The authors named the structure “basal sac of endosoma”. However, it has similar shape and position as the apical part of the ductus seminis in <italic><tp:taxon-name><tp:taxon-name-part taxon-name-part-type="genus" reg="Callitropisca">Callitropisca</tp:taxon-name-part></tp:taxon-name></italic> and <italic><tp:taxon-name><tp:taxon-name-part taxon-name-part-type="genus" reg="Micanitropis">Micanitropis</tp:taxon-name-part></tp:taxon-name></italic>. In all those species, the left paramere has a large outgrowth in the basal half (Figs <xref ref-type="fig" rid="F9">9G, H</xref>, <xref ref-type="fig" rid="F14">14G, H</xref>; <xref ref-type="bibr" rid="B29">Wolski and Gorczyca 2014b</xref>: figs 19, 24, 29, 35, 40). The hemelytron of <italic><tp:taxon-name><tp:taxon-name-part taxon-name-part-type="genus" reg="Callitropisca">Callitropisca</tp:taxon-name-part></tp:taxon-name></italic> and <italic><tp:taxon-name><tp:taxon-name-part taxon-name-part-type="genus" reg="Micanitropis">Micanitropis</tp:taxon-name-part></tp:taxon-name></italic> is covered with rounded small tubercles (Figs <xref ref-type="fig" rid="F8">8K</xref>, <xref ref-type="fig" rid="F13">13B</xref>), and similar microstructure, although more elongate in shape, was also observed in the examined species of <italic><tp:taxon-name><tp:taxon-name-part taxon-name-part-type="genus" reg="Xenocylapidius">Xenocylapidius</tp:taxon-name-part></tp:taxon-name></italic> by the first author. Both, <italic><tp:taxon-name><tp:taxon-name-part taxon-name-part-type="genus" reg="Xenocylapidius">Xenocylapidius</tp:taxon-name-part></tp:taxon-name></italic> and <italic><tp:taxon-name><tp:taxon-name-part taxon-name-part-type="genus" reg="Micanitropis">Micanitropis</tp:taxon-name-part></tp:taxon-name></italic> differ from <italic><tp:taxon-name><tp:taxon-name-part taxon-name-part-type="genus" reg="Callitropisca">Callitropisca</tp:taxon-name-part></tp:taxon-name></italic> in the calli being less developed, and not surrounded by a distinct depression (Fig. <xref ref-type="fig" rid="F13">13E</xref>; <xref ref-type="bibr" rid="B29">Wolski and Gorczyca 2014b</xref>: figs 1–8), the frons not raised above the eye in lateral view (Fig. <xref ref-type="fig" rid="F13">13I</xref>; <xref ref-type="bibr" rid="B29">Wolski and Gorczyca 2014b</xref>: figs 9–15), and the labial segment I reaching the pronotum (Fig. <xref ref-type="fig" rid="F13">13I, N</xref>; <xref ref-type="bibr" rid="B29">Wolski and Gorczyca 2014b</xref>: figs 9–15). <italic><tp:taxon-name><tp:taxon-name-part taxon-name-part-type="genus" reg="Micanitropis">Micanitropis</tp:taxon-name-part></tp:taxon-name></italic> additionally differs from <italic><tp:taxon-name><tp:taxon-name-part taxon-name-part-type="genus" reg="Callitropisca">Callitropisca</tp:taxon-name-part></tp:taxon-name></italic> in the pleura being noticeably rugose (Fig. <xref ref-type="fig" rid="F13">13J</xref>), the claval commissure being only slightly longer than clavus (Fig. <xref ref-type="fig" rid="F13">13M</xref>) and the dorsal labiate plate possessing large sclerotised rings (Fig. <xref ref-type="fig" rid="F10">10B</xref>).</p><fig id="F9" position="float" orientation="portrait"><object-id xmlns:xlink="http://www.w3.org/1999/xlink" content-type="doi" xlink:type="simple">10.3897/zookeys.1012.57172.figure9</object-id><object-id xmlns:xlink="http://www.w3.org/1999/xlink" content-type="arpha" xlink:type="simple">6EBE3D6D-736B-5846-A0B0-97AA2DCE072C</object-id><label>Figure 9.</label><caption><p>Male genitalia. <italic><tp:taxon-name><tp:taxon-name-part taxon-name-part-type="genus" reg="Callitropisca">Callitropisca</tp:taxon-name-part> <tp:taxon-name-part taxon-name-part-type="species" reg="florentine">florentine</tp:taxon-name-part></tp:taxon-name></italic><bold>A</bold> aedeagus, left lateral view <bold>B</bold> aedeagus, dorsal view <bold>C</bold> aedeagus, ventral view <bold>D</bold> theca <bold>E</bold> left paramere, dorsal view <bold>F</bold> left paramere, posterior view <bold>G</bold> right paramere, dorsal view <bold>H</bold> right paramere, posterior view <bold>I</bold> genital capsule.</p></caption><graphic xmlns:xlink="http://www.w3.org/1999/xlink" xlink:href="zookeys-1012-095-g009.jpg" position="float" orientation="portrait" xlink:type="simple" id="oo_501597.jpg"><uri content-type="original_file" xlink:type="simple">https://binary.pensoft.net/fig/501597</uri></graphic></fig></tp:treatment-sec><tp:treatment-sec><!--Section generated to contain objects referenced in tp:taxon-treatment.--><fig id="F2" position="float" orientation="portrait"><object-id xmlns:xlink="http://www.w3.org/1999/xlink" content-type="doi" xlink:type="simple">10.3897/zookeys.1012.57172.figure2</object-id><object-id xmlns:xlink="http://www.w3.org/1999/xlink" content-type="arpha" xlink:type="simple">A51DA087-8F30-52A3-B318-BD994437D827</object-id><label>Figure 2.</label><caption><p>Habitus of <italic><tp:taxon-name><tp:taxon-name-part taxon-name-part-type="genus" reg="Callitropisca">Callitropisca</tp:taxon-name-part> <tp:taxon-name-part taxon-name-part-type="species" reg="florentine">florentine</tp:taxon-name-part></tp:taxon-name></italic>, <italic><tp:taxon-name><tp:taxon-name-part taxon-name-part-type="genus" reg="Laetifulvius">Laetifulvius</tp:taxon-name-part> <tp:taxon-name-part taxon-name-part-type="species" reg="morganensis">morganensis</tp:taxon-name-part></tp:taxon-name></italic>, and <italic><tp:taxon-name><tp:taxon-name-part taxon-name-part-type="genus" reg="Micanitropis">Micanitropis</tp:taxon-name-part> <tp:taxon-name-part taxon-name-part-type="species" reg="seisia">seisia</tp:taxon-name-part></tp:taxon-name></italic>.</p></caption><graphic xmlns:xlink="http://www.w3.org/1999/xlink" xlink:href="zookeys-1012-095-g002.jpg" position="float" orientation="portrait" xlink:type="simple" id="oo_501590.jpg"><uri content-type="original_file" xlink:type="simple">https://binary.pensoft.net/fig/501590</uri></graphic></fig><fig id="F10" position="float" orientation="portrait"><object-id xmlns:xlink="http://www.w3.org/1999/xlink" content-type="doi" xlink:type="simple">10.3897/zookeys.1012.57172.figure10</object-id><object-id xmlns:xlink="http://www.w3.org/1999/xlink" content-type="arpha" xlink:type="simple">1B23BD85-5211-5F32-9618-8322F4BFF24A</object-id><label>Figure 10.</label><caption><p>Female genitalia. <italic><tp:taxon-name><tp:taxon-name-part taxon-name-part-type="genus" reg="Callitropisca">Callitropisca</tp:taxon-name-part> <tp:taxon-name-part taxon-name-part-type="species" reg="florentine">florentine</tp:taxon-name-part></tp:taxon-name></italic><bold>A</bold> dorsal wall <bold>C</bold> ventral wall of bursa copulatrix <bold>E</bold> posterior wall of bursa copulatrix. <italic><tp:taxon-name><tp:taxon-name-part taxon-name-part-type="genus" reg="Micanitropis">Micanitropis</tp:taxon-name-part> <tp:taxon-name-part taxon-name-part-type="species" reg="seisia">seisia</tp:taxon-name-part></tp:taxon-name></italic><bold>B</bold> dorsal wall <bold>D</bold> ventral wall of bursa copulatrix.</p></caption><graphic xmlns:xlink="http://www.w3.org/1999/xlink" xlink:href="zookeys-1012-095-g010.jpg" position="float" orientation="portrait" xlink:type="simple" id="oo_501598.jpg"><uri content-type="original_file" xlink:type="simple">https://binary.pensoft.net/fig/501598</uri></graphic></fig><fig id="F13" position="float" orientation="portrait"><object-id xmlns:xlink="http://www.w3.org/1999/xlink" content-type="doi" xlink:type="simple">10.3897/zookeys.1012.57172.figure13</object-id><object-id xmlns:xlink="http://www.w3.org/1999/xlink" content-type="arpha" xlink:type="simple">62B4F433-6E0F-52C9-B1D5-B319367F361B</object-id><label>Figure 13.</label><caption><p>SEM images. <italic><tp:taxon-name><tp:taxon-name-part taxon-name-part-type="genus" reg="Micanitropis">Micanitropis</tp:taxon-name-part> <tp:taxon-name-part taxon-name-part-type="species" reg="seisia">seisia</tp:taxon-name-part></tp:taxon-name></italic><bold>A</bold> head, anterior view <bold>B</bold> tubercles on hemelytron <bold>C</bold> labial segment I <bold>D</bold> apical part of labial segment II <bold>E</bold> head and pronotum, dorsal view <bold>F</bold> cuneus and membrane cell <bold>G</bold> trichobothria on middle femur <bold>H</bold> trichobothria on hind femur <bold>I</bold> head and pronotum, lateral view <bold>J</bold> pleura <bold>K</bold> antennal segments I, II <bold>L</bold> pretarsus, ventral view <bold>M</bold> scutellum, clavus and corium <bold>N</bold> legs <bold>O</bold> hind tarsus <bold>P</bold> pretarsus, dorsal view.</p></caption><graphic xmlns:xlink="http://www.w3.org/1999/xlink" xlink:href="zookeys-1012-095-g013.jpg" position="float" orientation="portrait" xlink:type="simple" id="oo_501601.jpg"><uri content-type="original_file" xlink:type="simple">https://binary.pensoft.net/fig/501601</uri></graphic></fig><fig id="F14" position="float" orientation="portrait"><object-id xmlns:xlink="http://www.w3.org/1999/xlink" content-type="doi" xlink:type="simple">10.3897/zookeys.1012.57172.figure14</object-id><object-id xmlns:xlink="http://www.w3.org/1999/xlink" content-type="arpha" xlink:type="simple">711793FF-57E0-50D5-BB0C-7443E1D4140C</object-id><label>Figure 14.</label><caption><p>Male genitalia. <italic><tp:taxon-name><tp:taxon-name-part taxon-name-part-type="genus" reg="Micanitropis">Micanitropis</tp:taxon-name-part> <tp:taxon-name-part taxon-name-part-type="species" reg="seisia">seisia</tp:taxon-name-part></tp:taxon-name></italic><bold>A</bold> aedeagus, left lateral view <bold>B</bold> aedeagus, dorsal view <bold>C</bold> theca <bold>D</bold> genital capsule <bold>E</bold> left paramere, dorsal view <bold>F</bold> left paramere, posterior view <bold>G</bold> right paramere, posterior view <bold>H</bold> right paramere, dorsal view.</p></caption><graphic xmlns:xlink="http://www.w3.org/1999/xlink" xlink:href="zookeys-1012-095-g014.jpg" position="float" orientation="portrait" xlink:type="simple" id="oo_501602.jpg"><uri content-type="original_file" xlink:type="simple">https://binary.pensoft.net/fig/501602</uri></graphic></fig></tp:treatment-sec><ref-list><ref id="B9"><mixed-citation xmlns:xlink="http://www.w3.org/1999/xlink" xlink:type="simple"><person-group><name name-style="western"><surname>Gorczyca</surname><given-names>J</given-names></name></person-group> (<year>2000</year>) <source>A systematic study on <tp:taxon-name><tp:taxon-name-part taxon-name-part-type="subfamily">Cylapinae</tp:taxon-name-part></tp:taxon-name> with a revision of the Afrotropical Region (<tp:taxon-name><tp:taxon-name-part taxon-name-part-type="suborder">Heteroptera</tp:taxon-name-part></tp:taxon-name>, <tp:taxon-name><tp:taxon-name-part taxon-name-part-type="family">Miridae</tp:taxon-name-part></tp:taxon-name>).</source><publisher-name>Wydawnictwo Uniwersytetu Śląskiego</publisher-name>, <publisher-loc>Katowice</publisher-loc>, <size units="page">174 pp</size>. <ext-link xlink:type="simple" ext-link-type="uri" xlink:href="https://core.ac.uk/display/225721895">https://core.ac.uk/display/225721895</ext-link></mixed-citation></ref><ref id="B33"><mixed-citation xmlns:xlink="http://www.w3.org/1999/xlink" xlink:type="simple"><person-group><name name-style="western"><surname>Wolski</surname><given-names>A</given-names></name><name name-style="western"><surname>Henry</surname><given-names>TJ</given-names></name></person-group> (<year>2015</year>) <article-title>Review and a new subfamily placement of the plant bug genus <italic><tp:taxon-name><tp:taxon-name-part taxon-name-part-type="genus">Isometocoris</tp:taxon-name-part></tp:taxon-name></italic> Carvalho &amp; Sailer, 1954 (<tp:taxon-name><tp:taxon-name-part taxon-name-part-type="order">Hemiptera</tp:taxon-name-part></tp:taxon-name>: <tp:taxon-name><tp:taxon-name-part taxon-name-part-type="suborder">Heteroptera</tp:taxon-name-part></tp:taxon-name>: <tp:taxon-name><tp:taxon-name-part taxon-name-part-type="family">Miridae</tp:taxon-name-part></tp:taxon-name>), with the description of a new species from Brazil.</article-title><source>Proceedings of the Entomological Society of Washington</source><volume>117</volume>(<issue>3</issue>): <fpage>407</fpage>–<lpage>418</lpage>. <ext-link xlink:type="simple" ext-link-type="doi" xlink:href="10.4289/0013-8797.117.3.407">https://doi.org/10.4289/0013-8797.117.3.407</ext-link></mixed-citation></ref><ref id="B16"><mixed-citation xmlns:xlink="http://www.w3.org/1999/xlink" xlink:type="simple"><person-group><name name-style="western"><surname>Namyatova</surname><given-names>AA</given-names></name><name name-style="western"><surname>Cassis</surname><given-names>G</given-names></name></person-group> (<year>2019a</year>) <article-title>Total-evidence phylogeny of the <tp:taxon-name><tp:taxon-name-part taxon-name-part-type="tribe">Rhinomirini</tp:taxon-name-part></tp:taxon-name>, taxonomic review of its subgroupings (<tp:taxon-name><tp:taxon-name-part taxon-name-part-type="class">Insecta</tp:taxon-name-part></tp:taxon-name>: <tp:taxon-name><tp:taxon-name-part taxon-name-part-type="suborder">Heteroptera</tp:taxon-name-part></tp:taxon-name>: <tp:taxon-name><tp:taxon-name-part taxon-name-part-type="family">Miridae</tp:taxon-name-part></tp:taxon-name>: <tp:taxon-name><tp:taxon-name-part taxon-name-part-type="subfamily">Cylapinae</tp:taxon-name-part></tp:taxon-name>) and description of new Australian taxa.</article-title><source>Zoological Journal of the Linnean Society</source><volume>187</volume>(<issue>4</issue>): <fpage>1196</fpage>–<lpage>1252</lpage>. <ext-link xlink:type="simple" ext-link-type="doi" xlink:href="10.1093/zoolinnean/zlz058">https://doi.org/10.1093/zoolinnean/zlz058</ext-link></mixed-citation></ref><ref id="B29"><mixed-citation xmlns:xlink="http://www.w3.org/1999/xlink" xlink:type="simple"><person-group><name name-style="western"><surname>Wolski</surname><given-names>A</given-names></name><name name-style="western"><surname>Gorczyca</surname><given-names>J</given-names></name></person-group> (<year>2014b</year>) <article-title>Revision of the plant bug genus <italic><tp:taxon-name><tp:taxon-name-part taxon-name-part-type="genus">Xenocylapidius</tp:taxon-name-part></tp:taxon-name></italic> (<tp:taxon-name><tp:taxon-name-part taxon-name-part-type="order">Hemiptera</tp:taxon-name-part></tp:taxon-name>, <tp:taxon-name><tp:taxon-name-part taxon-name-part-type="suborder">Heteroptera</tp:taxon-name-part></tp:taxon-name>, <tp:taxon-name><tp:taxon-name-part taxon-name-part-type="family">Miridae</tp:taxon-name-part></tp:taxon-name>, <tp:taxon-name><tp:taxon-name-part taxon-name-part-type="subfamily">Cylapinae</tp:taxon-name-part></tp:taxon-name>), with descriptions of five new species from Australia and New Caledonia.</article-title><source>ZooKeys</source><volume>459</volume>: <fpage>73</fpage>–<lpage>94</lpage>. <ext-link xlink:type="simple" ext-link-type="doi" xlink:href="10.3897/zookeys.459.8015">https://doi.org/10.3897/zookeys.459.8015</ext-link></mixed-citation></ref></ref-list></tp:taxon-treatment>
