# Supplementary material for: Five new genera of the subfamily Cylapinae (Insecta, Heteroptera, Miridae) from Australia
Source: Zookeys. 2021 Jan 26;1012:95–134. doi: 10.3897/zookeys.1012.57172 (PMC7854564; doi:10.3897/zookeys.1012.57172)
Supplement: XML Treatment for Callitropisca florentine [file zookeys.1012.57172-treatment6.xml]

<!DOCTYPE tp:taxon-treatment
  PUBLIC "-//TaxonX//DTD Taxonomic Treatment Publishing DTD v0 20100105//EN" "tax-treatment-NSO.dtd">
<tp:taxon-treatment xmlns:tp="http://www.plazi.org/taxpub"><tp:treatment-meta><kwd-group><label>Taxon classification</label><kwd><named-content xmlns:xlink="http://www.w3.org/1999/xlink" content-type="kingdom">Animalia</named-content></kwd><kwd><named-content xmlns:xlink="http://www.w3.org/1999/xlink" content-type="order">Heteroptera</named-content></kwd><kwd><named-content xmlns:xlink="http://www.w3.org/1999/xlink" content-type="family">Miridae</named-content></kwd></kwd-group><mixed-citation publication-type="journal"><person-group><name><surname>Namyatova</surname><given-names>Anna A.</given-names></name><name><surname>Cassis</surname><given-names>Gerasimos</given-names></name></person-group><article-title>Five new genera of the subfamily <tp:taxon-name><tp:taxon-name-part taxon-name-part-type="subfamily">Cylapinae</tp:taxon-name-part></tp:taxon-name> (<tp:taxon-name><tp:taxon-name-part taxon-name-part-type="class">Insecta</tp:taxon-name-part></tp:taxon-name>, <tp:taxon-name><tp:taxon-name-part taxon-name-part-type="suborder">Heteroptera</tp:taxon-name-part></tp:taxon-name>, <tp:taxon-name><tp:taxon-name-part taxon-name-part-type="family">Miridae</tp:taxon-name-part></tp:taxon-name>) from Australia</article-title><source>Zookeys</source><day>26</day><month>1</month><year>2021</year><volume>1012</volume><fpage>95</fpage><lpage>134</lpage><pub-id pub-id-type="doi">10.3897/zookeys.1012.57172</pub-id></mixed-citation></tp:treatment-meta><tp:nomenclature><tp:taxon-name><object-id xmlns:xlink="http://www.w3.org/1999/xlink" content-type="arpha" xlink:type="simple">6137C146-AF11-59B6-A6D0-EB22180CC96F</object-id>
                <tp:taxon-name-part taxon-name-part-type="genus" reg="Callitropisca">Callitropisca</tp:taxon-name-part>
                <tp:taxon-name-part taxon-name-part-type="species" reg="florentine">florentine</tp:taxon-name-part>
                <object-id xmlns:xlink="http://www.w3.org/1999/xlink" content-type="zoobank" xlink:type="simple">http://zoobank.org/F6544F7C-8B3F-4742-9075-ECCDC55352A6</object-id>
              </tp:taxon-name><tp:taxon-status xmlns:xlink="http://www.w3.org/1999/xlink" xlink:type="simple">sp. nov.</tp:taxon-status><xref ref-type="fig" rid="F2">Figs 2</xref><xref ref-type="fig" rid="F8">, 8</xref><xref ref-type="fig" rid="F9">, 9</xref><xref ref-type="fig" rid="F10">, 10A, C, E</xref><xref ref-type="fig" rid="F15">, 15A</xref></tp:nomenclature><tp:treatment-sec sec-type="material" id="SECID0E5YAI"><title>Material examined.</title><p><bold><italic>Holotype</italic>: Australia: Tas</bold>: 29 km WNW Maydena on Eleven Rd, Florentine Valley, <named-content xmlns:xlink="http://www.w3.org/1999/xlink" content-type="dwc:verbatimCoordinates" xlink:type="simple"><named-content content-type="geo-json" specific-use="{&#34;type&#34;:&#34;Point&#34;,&#34;coordinates&#34;:[146.400000,-42.766670]}" id="NCID0EMZAI" xlink:type="simple">42.76667°S, 146.4°E</named-content></named-content>, 460 m, 01 Feb 1980–06 Feb 1980, A. F. Newton, M. K. Thayer, 1♂ (UNSW_ENT 00043066) (<named-content xmlns:xlink="http://www.w3.org/1999/xlink" content-type="dwc:institutional_code" xlink:type="simple">TMAG</named-content>). <bold><italic>Paratypes</italic>: Australia: Tas</bold>: 29 km WNW Maydena on Eleven Rd, Florentine Valley, <named-content xmlns:xlink="http://www.w3.org/1999/xlink" content-type="dwc:verbatimCoordinates" xlink:type="simple"><named-content content-type="geo-json" specific-use="{&#34;type&#34;:&#34;Point&#34;,&#34;coordinates&#34;:[146.400000,-42.766670]}" id="NCID0E4ZAI" xlink:type="simple">42.76667°S, 146.4°E</named-content></named-content>, 460 m, 01 Feb 1980–06 Feb 1980, A. F. Newton, M. K. Thayer, 1♀ (00043068) (<named-content xmlns:xlink="http://www.w3.org/1999/xlink" content-type="dwc:institutional_code" xlink:type="simple">AMNH</named-content>). Strahan, <named-content xmlns:xlink="http://www.w3.org/1999/xlink" content-type="dwc:verbatimCoordinates" xlink:type="simple"><named-content content-type="geo-json" specific-use="{&#34;type&#34;:&#34;Point&#34;,&#34;coordinates&#34;:[145.333300,-42.150000]}" id="NCID0EK1AI" xlink:type="simple">42.15°S, 145.3333°E</named-content></named-content>, 52 m, Lea and Carter, 1♀ (00043067) (<named-content xmlns:xlink="http://www.w3.org/1999/xlink" content-type="dwc:institutional_code" xlink:type="simple">SAMA</named-content>).</p></tp:treatment-sec><tp:treatment-sec sec-type="diagnosis" id="SECID0EU1AI"><title>Diagnosis.</title><p>Characterised by head, pronotum, scutellum and pleura dark brown, and hemelytron brown; antennal segments mostly pale brown to brown; labial segment I red; hemelytron with whitish yellow stripes on clavus, along claval suture and on corium, and embolium whitish basally; coxa mostly reddish brown or reddish, fore- and middle femora mostly brown; foretibia pale brown, middle tibia reddish basally and yellow apically (Fig. <xref ref-type="fig" rid="F2">2</xref>); vesica with three sclerites elongate and acute apically and two sclerotised areas, one of those areas convex and placed on the left, and another one bifurcate, placed at base of spicules (Fig. <xref ref-type="fig" rid="F9">9A–C</xref>).</p></tp:treatment-sec><tp:treatment-sec sec-type="description" id="SECID0EC2AI"><title>Description.</title><p><bold>Male.</bold> Body length 3.1. <bold>Coloration</bold> (Fig. <xref ref-type="fig" rid="F2">2</xref>). <bold><italic>Head</italic>.</bold> Dark brown with faint pale brown marking near inner margin of eye. Antennal segment I brown basally, yellow to pale brown medially and red apically; segments II–IV uniformly brown; labial segment I red, segments III and IV pale brown to brown. <bold><italic>Thorax</italic>.</bold> Pronotum and scutellum dark brown to black; pleura dark brown. <bold><italic>Hemelytron</italic>.</bold> Mostly brown with two whitish yellow stripes on clavus, whitish yellow stripe on claval suture and two stipes on corium; stripes not reaching or barely reaching middle of corium; embolium whitish yellow basally; membrane pale brown with brown cells. <bold><italic>Legs</italic>.</bold> Coxae reddish brown, whitish yellow apically; fore- and middle femora brown with wide pale brown band in apical half and whitish yellow at extreme apex; foretibia pale brown; middle tibia reddish basally and yellow apically; tarsi pale brown. <bold>Surface and vestiture.</bold> See generic description. <bold>Structure and measurements.</bold> Body ca. 2.7 × as long as wide, ca. 3.1 × as long as pronotum width; head horizontal, as wide as long, in anterior view head ca. 1.4 × as long as high; antennal segment I ca. 1.2 × as long as vertex width, ca. 0.5 × as long as head width; antennal segment II ca. 3.1 × as long as segment I, ca. 3.7 × as long as vertex width, ca. 1.7 × as long as head width, ca. 0.9 × as long as pronotum width; pronotum ca. 1.9 × as wide as head, ca. 2.3 × as wide as long. <bold><italic>Genitalia</italic>.</bold> Genital capsule as long as wide, with outgrowth on right hand side on posterior margin dorsally (Fig. <xref ref-type="fig" rid="F9">9I</xref>). Parameres r-shaped, subequal in length; basal part of right paramere with angulate swelling directed inwards and rounded outgrowth directed upwards; apical part of right paramere widened with small tubercle apically; left paramere with large outgrowth on basal part directed outwards and upwards, apical process narrow and elongate (Fig. <xref ref-type="fig" rid="F9">9E–H</xref>); theca without outgrowths (Fig. <xref ref-type="fig" rid="F9">9D</xref>); endosoma subdivided into vesica and conjunctiva; vesica with three elongate spicules acute apically, and with two sclerites, one of them convex and placed on the left, and another one bifurcate, placed at base of spicules; apical part of ductus seminis strongly sclerotised, secondary gonopore surrounded by two wide lobes with row of narrow outgrowths along outer margin (Fig. <xref ref-type="fig" rid="F9">9A–C</xref>).</p><p><bold>Female.</bold> Body length 3.0. <bold>Coloration</bold> (Fig. <xref ref-type="fig" rid="F2">2</xref>). Head dark brown with yellow marking near inner margin of eye, or reddish brown with dark brown area around antennal fossa, yellow marking near inner margin of eye and paired markings on vertex medially closer to frons; antennal segment II changing colour gradually from pale brown to brown or from yellow to red; segment IV mostly brown, pale brown apically; pronotum brown to dark brown; pleura dark brown with reddish tinge or with red metapleuron including metathoracic scent gland evaporative area; coxae reddish brown or reddish, whitish yellow apically; legs as in male, but with more reddish tinge; abdomen reddish brown. <bold>Surface and vestiture.</bold> See generic description. <bold>Structure and measurements.</bold> Body ca. 2.5 × as long as wide, ca. 3.0–3.3 × as long as pronotum width; head horizontal, ca. 1.2 × as wide as long; in anterior view head ca. 1.4–1.5 × as long as high; antennal segment I ca. 0.7–0.8 × as long as vertex, ca. 0.3–0.4 × as long as head width; antennal segment II ca. 3.7–4.0 × as long as segment I, ca. 2.6–3.1 × as long as vertex, ca. 1.4–1.5 × as long as head width, ca. 0.8 × as long as pronotum width; pronotum ca. 1.6–1.9 × as wide as head, ca. 2.2 × as wide as long. <bold><italic>Genitalia</italic>.</bold> Dorsal labiate plate without any sclerites; lateral oviducts placed in anterior half of dorsal labiate plate (Fig. <xref ref-type="fig" rid="F10">10A</xref>); ventral wall with small paired sclerites around vulva (Fig. <xref ref-type="fig" rid="F10">10C</xref>); posterior wall of bursa copulatrix without sclerites (Fig. <xref ref-type="fig" rid="F10">10E</xref>).</p><fig id="F10" position="float" orientation="portrait"><object-id xmlns:xlink="http://www.w3.org/1999/xlink" content-type="doi" xlink:type="simple">10.3897/zookeys.1012.57172.figure10</object-id><object-id xmlns:xlink="http://www.w3.org/1999/xlink" content-type="arpha" xlink:type="simple">1B23BD85-5211-5F32-9618-8322F4BFF24A</object-id><label>Figure 10.</label><caption><p>Female genitalia. <italic><tp:taxon-name><tp:taxon-name-part taxon-name-part-type="genus" reg="Callitropisca">Callitropisca</tp:taxon-name-part> <tp:taxon-name-part taxon-name-part-type="species" reg="florentine">florentine</tp:taxon-name-part></tp:taxon-name></italic><bold>A</bold> dorsal wall <bold>C</bold> ventral wall of bursa copulatrix <bold>E</bold> posterior wall of bursa copulatrix. <italic><tp:taxon-name><tp:taxon-name-part taxon-name-part-type="genus" reg="Micanitropis">Micanitropis</tp:taxon-name-part> <tp:taxon-name-part taxon-name-part-type="species" reg="seisia">seisia</tp:taxon-name-part></tp:taxon-name></italic><bold>B</bold> dorsal wall <bold>D</bold> ventral wall of bursa copulatrix.</p></caption><graphic xmlns:xlink="http://www.w3.org/1999/xlink" xlink:href="zookeys-1012-095-g010.jpg" position="float" orientation="portrait" xlink:type="simple" id="oo_501598.jpg"><uri content-type="original_file" xlink:type="simple">https://binary.pensoft.net/fig/501598</uri></graphic></fig></tp:treatment-sec><tp:treatment-sec sec-type="distribution" id="SECID0ED6AI"><title>Distribution.</title><p>Known only from western Tasmania (Fig. <xref ref-type="fig" rid="F15">15A</xref>).</p></tp:treatment-sec><tp:treatment-sec sec-type="Collection techniques" id="SECID0EN6AI"><title>Collection techniques.</title><p>Unknown.</p></tp:treatment-sec><tp:treatment-sec sec-type="etymology" id="SECID0ES6AI"><title>Etymology.</title><p>The species is named after Florentine valley, where two specimens of this species were collected.</p></tp:treatment-sec><tp:treatment-sec><!--Section generated to contain objects referenced in tp:taxon-treatment.--><fig id="F2" position="float" orientation="portrait"><object-id xmlns:xlink="http://www.w3.org/1999/xlink" content-type="doi" xlink:type="simple">10.3897/zookeys.1012.57172.figure2</object-id><object-id xmlns:xlink="http://www.w3.org/1999/xlink" content-type="arpha" xlink:type="simple">A51DA087-8F30-52A3-B318-BD994437D827</object-id><label>Figure 2.</label><caption><p>Habitus of <italic><tp:taxon-name><tp:taxon-name-part taxon-name-part-type="genus" reg="Callitropisca">Callitropisca</tp:taxon-name-part> <tp:taxon-name-part taxon-name-part-type="species" reg="florentine">florentine</tp:taxon-name-part></tp:taxon-name></italic>, <italic><tp:taxon-name><tp:taxon-name-part taxon-name-part-type="genus" reg="Laetifulvius">Laetifulvius</tp:taxon-name-part> <tp:taxon-name-part taxon-name-part-type="species" reg="morganensis">morganensis</tp:taxon-name-part></tp:taxon-name></italic>, and <italic><tp:taxon-name><tp:taxon-name-part taxon-name-part-type="genus" reg="Micanitropis">Micanitropis</tp:taxon-name-part> <tp:taxon-name-part taxon-name-part-type="species" reg="seisia">seisia</tp:taxon-name-part></tp:taxon-name></italic>.</p></caption><graphic xmlns:xlink="http://www.w3.org/1999/xlink" xlink:href="zookeys-1012-095-g002.jpg" position="float" orientation="portrait" xlink:type="simple" id="oo_501590.jpg"><uri content-type="original_file" xlink:type="simple">https://binary.pensoft.net/fig/501590</uri></graphic></fig><fig id="F8" position="float" orientation="portrait"><object-id xmlns:xlink="http://www.w3.org/1999/xlink" content-type="doi" xlink:type="simple">10.3897/zookeys.1012.57172.figure8</object-id><object-id xmlns:xlink="http://www.w3.org/1999/xlink" content-type="arpha" xlink:type="simple">77437CB2-CEB0-5E4E-8464-3758FE82A23F</object-id><label>Figure 8.</label><caption><p>SEM images. <italic><tp:taxon-name><tp:taxon-name-part taxon-name-part-type="genus" reg="Callitropisca">Callitropisca</tp:taxon-name-part> <tp:taxon-name-part taxon-name-part-type="species" reg="florentine">florentine</tp:taxon-name-part></tp:taxon-name></italic><bold>A</bold> head, anterior view <bold>B</bold> cuneus and membrane cell <bold>C</bold> apical part of labial segment II <bold>D</bold> head and pronotum, dorsal view <bold>E</bold> pleura <bold>F</bold> antenna <bold>G</bold> head and pronotum, lateral view <bold>H</bold> labium <bold>I</bold> labial segment I <bold>J</bold> scutellum, clavus and corium <bold>K</bold> tubercles on hemelytron <bold>L</bold> pretarsus, ventral view <bold>M</bold> pretarsus, dorsal view.</p></caption><graphic xmlns:xlink="http://www.w3.org/1999/xlink" xlink:href="zookeys-1012-095-g008.jpg" position="float" orientation="portrait" xlink:type="simple" id="oo_501596.jpg"><uri content-type="original_file" xlink:type="simple">https://binary.pensoft.net/fig/501596</uri></graphic></fig><fig id="F9" position="float" orientation="portrait"><object-id xmlns:xlink="http://www.w3.org/1999/xlink" content-type="doi" xlink:type="simple">10.3897/zookeys.1012.57172.figure9</object-id><object-id xmlns:xlink="http://www.w3.org/1999/xlink" content-type="arpha" xlink:type="simple">6EBE3D6D-736B-5846-A0B0-97AA2DCE072C</object-id><label>Figure 9.</label><caption><p>Male genitalia. <italic><tp:taxon-name><tp:taxon-name-part taxon-name-part-type="genus" reg="Callitropisca">Callitropisca</tp:taxon-name-part> <tp:taxon-name-part taxon-name-part-type="species" reg="florentine">florentine</tp:taxon-name-part></tp:taxon-name></italic><bold>A</bold> aedeagus, left lateral view <bold>B</bold> aedeagus, dorsal view <bold>C</bold> aedeagus, ventral view <bold>D</bold> theca <bold>E</bold> left paramere, dorsal view <bold>F</bold> left paramere, posterior view <bold>G</bold> right paramere, dorsal view <bold>H</bold> right paramere, posterior view <bold>I</bold> genital capsule.</p></caption><graphic xmlns:xlink="http://www.w3.org/1999/xlink" xlink:href="zookeys-1012-095-g009.jpg" position="float" orientation="portrait" xlink:type="simple" id="oo_501597.jpg"><uri content-type="original_file" xlink:type="simple">https://binary.pensoft.net/fig/501597</uri></graphic></fig><fig id="F15" position="float" orientation="portrait"><object-id xmlns:xlink="http://www.w3.org/1999/xlink" content-type="doi" xlink:type="simple">10.3897/zookeys.1012.57172.figure15</object-id><object-id xmlns:xlink="http://www.w3.org/1999/xlink" content-type="arpha" xlink:type="simple">326F55F4-8537-5C20-B2FF-13DACB74C2A4</object-id><label>Figure 15.</label><caption><p>Distribution maps <bold>A</bold><italic><tp:taxon-name><tp:taxon-name-part taxon-name-part-type="genus" reg="Dariella">Dariella</tp:taxon-name-part> <tp:taxon-name-part taxon-name-part-type="species" reg="rubrocuneata">rubrocuneata</tp:taxon-name-part></tp:taxon-name></italic>, <italic><tp:taxon-name><tp:taxon-name-part taxon-name-part-type="genus" reg="Callitropisca">Callitropisca</tp:taxon-name-part> <tp:taxon-name-part taxon-name-part-type="species" reg="florentine">florentine</tp:taxon-name-part></tp:taxon-name></italic><bold>B</bold><italic><tp:taxon-name><tp:taxon-name-part taxon-name-part-type="genus" reg="Labriella">Labriella</tp:taxon-name-part> <tp:taxon-name-part taxon-name-part-type="species" reg="fusca">fusca</tp:taxon-name-part></tp:taxon-name></italic>, <italic><tp:taxon-name><tp:taxon-name-part taxon-name-part-type="genus" reg="Laetifulvius">Laetifulvius</tp:taxon-name-part> <tp:taxon-name-part taxon-name-part-type="species" reg="morganensis">morganensis</tp:taxon-name-part></tp:taxon-name></italic>, <italic><tp:taxon-name><tp:taxon-name-part taxon-name-part-type="genus" reg="Micanitropis">Micanitropis</tp:taxon-name-part> <tp:taxon-name-part taxon-name-part-type="species" reg="seisia">seisia</tp:taxon-name-part></tp:taxon-name></italic>.</p></caption><graphic xmlns:xlink="http://www.w3.org/1999/xlink" xlink:href="zookeys-1012-095-g015.jpg" position="float" orientation="portrait" xlink:type="simple" id="oo_501603.jpg"><uri content-type="original_file" xlink:type="simple">https://binary.pensoft.net/fig/501603</uri></graphic></fig></tp:treatment-sec></tp:taxon-treatment>
