# Supplementary material for: Five new genera of the subfamily Cylapinae (Insecta, Heteroptera, Miridae) from Australia
Source: Zookeys. 2021 Jan 26;1012:95–134. doi: 10.3897/zookeys.1012.57172 (PMC7854564; doi:10.3897/zookeys.1012.57172)
Supplement: XML Treatment for Laetifulvius [file zookeys.1012.57172-treatment7.xml]

<!DOCTYPE tp:taxon-treatment
  PUBLIC "-//TaxonX//DTD Taxonomic Treatment Publishing DTD v0 20100105//EN" "tax-treatment-NSO.dtd">
<tp:taxon-treatment xmlns:tp="http://www.plazi.org/taxpub"><tp:treatment-meta><kwd-group><label>Taxon classification</label><kwd><named-content xmlns:xlink="http://www.w3.org/1999/xlink" content-type="kingdom">Animalia</named-content></kwd><kwd><named-content xmlns:xlink="http://www.w3.org/1999/xlink" content-type="order">Heteroptera</named-content></kwd><kwd><named-content xmlns:xlink="http://www.w3.org/1999/xlink" content-type="family">Miridae</named-content></kwd></kwd-group><mixed-citation publication-type="journal"><person-group><name><surname>Namyatova</surname><given-names>Anna A.</given-names></name><name><surname>Cassis</surname><given-names>Gerasimos</given-names></name></person-group><article-title>Five new genera of the subfamily <tp:taxon-name><tp:taxon-name-part taxon-name-part-type="subfamily">Cylapinae</tp:taxon-name-part></tp:taxon-name> (<tp:taxon-name><tp:taxon-name-part taxon-name-part-type="class">Insecta</tp:taxon-name-part></tp:taxon-name>, <tp:taxon-name><tp:taxon-name-part taxon-name-part-type="suborder">Heteroptera</tp:taxon-name-part></tp:taxon-name>, <tp:taxon-name><tp:taxon-name-part taxon-name-part-type="family">Miridae</tp:taxon-name-part></tp:taxon-name>) from Australia</article-title><source>Zookeys</source><day>26</day><month>1</month><year>2021</year><volume>1012</volume><fpage>95</fpage><lpage>134</lpage><pub-id pub-id-type="doi">10.3897/zookeys.1012.57172</pub-id></mixed-citation></tp:treatment-meta><tp:nomenclature><tp:taxon-name><object-id xmlns:xlink="http://www.w3.org/1999/xlink" content-type="arpha" xlink:type="simple">79A88184-D9D1-557A-AEB9-456E0999E4C1</object-id>
                <tp:taxon-name-part taxon-name-part-type="genus" reg="Laetifulvius">Laetifulvius</tp:taxon-name-part>
                <object-id xmlns:xlink="http://www.w3.org/1999/xlink" content-type="zoobank" xlink:type="simple">http://zoobank.org/0858F4B1-6362-4075-8AF9-31422D016EB1</object-id>
              </tp:taxon-name><tp:taxon-status xmlns:xlink="http://www.w3.org/1999/xlink" xlink:type="simple">gen. nov.</tp:taxon-status></tp:nomenclature><tp:treatment-sec sec-type="type species" id="SECID0E1ABI"><title>Type species.</title><p><italic><tp:taxon-name><tp:taxon-name-part taxon-name-part-type="genus" reg="Laetifulvius">Laetifulvius</tp:taxon-name-part> <tp:taxon-name-part taxon-name-part-type="species" reg="morganensis">morganensis</tp:taxon-name-part></tp:taxon-name></italic> sp. nov. by original designation.</p></tp:treatment-sec><tp:treatment-sec sec-type="diagnosis" id="SECID0ELBBI"><title>Diagnosis.</title><p>Differs from other representatives of <tp:taxon-name><tp:taxon-name-part taxon-name-part-type="subfamily">Cylapinae</tp:taxon-name-part></tp:taxon-name> in the following combinations of characters: head semi-horizontal, antennal fossa attached near depression between mandibular and maxillary plates (Fig. <xref ref-type="fig" rid="F11">11C</xref>); antennal segment I length subequal to vertex width; eye located close to pronotum and slightly covering its anterior angle (Fig. <xref ref-type="fig" rid="F11">11B, C</xref>); vertex not carinate (Fig. <xref ref-type="fig" rid="F11">11B, C</xref>); labial segment I only slightly surpassing anterior margin of head, subdivided with suture (Fig. <xref ref-type="fig" rid="F11">11D, E</xref>), segment II subdivided with shallow suture apically (Fig. <xref ref-type="fig" rid="F11">11F</xref>); calli flat, indistinct (Fig. <xref ref-type="fig" rid="F6">6B</xref>); lateral margins of pronotum not carinate, rounded (Fig. <xref ref-type="fig" rid="F11">11C</xref>); collar delimited with shallow depression, relatively wide, wider than antennal segment I (Fig. <xref ref-type="fig" rid="F11">11B</xref>); evaporative area large and triangular (Fig. <xref ref-type="fig" rid="F11">11J</xref>); cuneus slightly longer than wide (Fig. <xref ref-type="fig" rid="F11">11I</xref>); forefemora not enlarged; hind femur twice wider than forefemur; tarsal segments subequal in length (Fig. <xref ref-type="fig" rid="F11">11L</xref>); body impunctate, clothed with simple semi-adpressed setae (Figs <xref ref-type="fig" rid="F2">2</xref>, <xref ref-type="fig" rid="F11">11B, H–J</xref>); endosoma not subdivided into vesica and conjunctiva (Fig. <xref ref-type="fig" rid="F12">12A, B</xref>).</p><fig id="F11" position="float" orientation="portrait"><object-id xmlns:xlink="http://www.w3.org/1999/xlink" content-type="doi" xlink:type="simple">10.3897/zookeys.1012.57172.figure11</object-id><object-id xmlns:xlink="http://www.w3.org/1999/xlink" content-type="arpha" xlink:type="simple">970B88B2-3DE6-52B2-A216-D368415F0D5E</object-id><label>Figure 11.</label><caption><p>SEM images. <italic><tp:taxon-name><tp:taxon-name-part taxon-name-part-type="genus" reg="Laetifulvius">Laetifulvius</tp:taxon-name-part> <tp:taxon-name-part taxon-name-part-type="species" reg="morganensis">morganensis</tp:taxon-name-part></tp:taxon-name></italic><bold>A</bold> head, anterior view <bold>B</bold> head and pronotum, dorsal view <bold>C</bold> head, lateral view <bold>D</bold> labial segments I and II <bold>E</bold> labial segment I <bold>F</bold> apical part of labial segment II <bold>G</bold> legs <bold>H</bold> scutellum, clavus and corium <bold>I</bold> cuneus and membrane cell <bold>J</bold> pleura <bold>K</bold> antennal segments I and II <bold>L</bold> hind tarsus <bold>M</bold> pretarsus, ventral view <bold>N</bold> pretarsus, dorsal view.</p></caption><graphic xmlns:xlink="http://www.w3.org/1999/xlink" xlink:href="zookeys-1012-095-g011.jpg" position="float" orientation="portrait" xlink:type="simple" id="oo_501599.jpg"><uri content-type="original_file" xlink:type="simple">https://binary.pensoft.net/fig/501599</uri></graphic></fig></tp:treatment-sec><tp:treatment-sec sec-type="description" id="SECID0ECFBI"><title>Description.</title><p><bold>Male. Coloration</bold> (Fig. <xref ref-type="fig" rid="F2">2</xref>). Mainly reddish brown with whitish yellow, yellow and pale brown markings. <bold>Surface and vestiture</bold> (Fig. <xref ref-type="fig" rid="F11">11B, C, H–J</xref>). Dorsum glabrous, shiny, impunctate and not rugose, without distinct tubercles or net-like pattern of microsculpture on dorsum and pleura; scutellum not serrated laterally; body clothed with pale sparse simple semi-adpressed setae, shorter than antennal segment II width, those setae denser on antennae and tibiae and very rare on pleura. <bold>Structure. <italic>Head</italic>.</bold> Semi-horizontal, in dorsal view head wider than long; vertex not carinate posteriorly; eye not protruding, covering anterior part of pronotum (Fig. <xref ref-type="fig" rid="F11">11B</xref>); in anterior view head slightly wider than high; antenna attached near ventral margin of eye; clypeus not separated from frons by depression, its base placed slightly above ventral margin of antennal fossae (Fig. <xref ref-type="fig" rid="F11">11A</xref>); in lateral view head as high as long; vertex not upraised above eye; eye removed from ventral side of head at distance subequal to fifth part of eye height, not covering anterior angles of pronotum; antennal fossa adjacent to eye, placed near suture between mandibular and maxillary plates, mandibular and maxillary plates not separated from head by suture posteriorly; labrum triangular, shorter than labial segment I; buccula elongate, ca. 5–6 × as long as high; distance between buccula and pronotum subequal to buccula length (Fig. <xref ref-type="fig" rid="F11">11C, D</xref>). <bold><italic>Antenna</italic>.</bold> Segment I subequal to vertex width; segment II as wide as segment I, cylindrical, not incrassate apically (Fig. <xref ref-type="fig" rid="F11">11K</xref>). <bold><italic>Labium</italic>.</bold> Labial segment I subdivided in apical half (Fig. <xref ref-type="fig" rid="F11">11E</xref>), apex reaching base of forecoxa (Fig. <xref ref-type="fig" rid="F11">11D</xref>); segment II slightly longer than segment I, subdivided apically with shallow suture (Fig. <xref ref-type="fig" rid="F11">11F</xref>). <bold><italic>Thorax</italic>.</bold> Pronotum wider than long, lateral margins straight in dorsal view (Fig. <xref ref-type="fig" rid="F11">11B</xref>), in lateral view not carinate, rounded (Fig. <xref ref-type="fig" rid="F11">11C</xref>); collar delimited with shallow suture, relatively wide, wider than antennal segment I (Fig. <xref ref-type="fig" rid="F11">11B</xref>); posterior margin of pronotum concave (Fig. <xref ref-type="fig" rid="F11">11B, H</xref>); calli flat, almost indistinct, occupying less than half of pronotum (Fig. <xref ref-type="fig" rid="F11">11B</xref>); scutellum flat; mesoscutum exposed (Fig. <xref ref-type="fig" rid="F11">11H</xref>); propleural apodeme T-shaped (Fig. <xref ref-type="fig" rid="F11">11C</xref>); mesepimeral apodeme slit-like; mesepimeral spiracle oval, with wide area of microsculpture along anterior margin dorsally; metathoracic gland evaporative area triangular, lateral margin almost reaching base of hind coxa; peritreme upraised, rounded; metepimeron narrow (Fig. <xref ref-type="fig" rid="F11">11J</xref>). <bold><italic>Hemelytron</italic></bold> (Fig. <xref ref-type="fig" rid="F11">11H, I</xref>). Outer margin almost straight; clavus with longitudinal ridge; claval commissure longer than scutellum; medial fracture reaching middle of corium, but not surpassing it; ridge along medial fracture shallow, present basally and medially; white marking on corium posteriorly slightly upraised; R+M visible over entire length; embolium narrow, its widest part subequal to 1/5–1/6 of cuneus width; cuneus delimited, slightly longer than wide, its base not incised; membrane with singe cell, distance between cell and apex of membrane longer than cell length. <bold><italic>Legs</italic>.</bold> Forecoxa as long as pronotum; fore- and hind coxae subequal in size, middle coxa slightly smaller than forecoxa; forefemur slightly longer than pronotum, ca. 4 × as long as wide, as long as and slightly wider than middle femur; hind femur twice as wide and ca. 1.5 × as long as forefemur (Fig. <xref ref-type="fig" rid="F11">11G</xref>); hind tarsus three-segmented, segments subequal in length (Fig. <xref ref-type="fig" rid="F11">11L</xref>); claw with subapical tooth, middle row of tiles on unguitractor full (Fig. <xref ref-type="fig" rid="F11">11M</xref>). <bold><italic>Genitalia</italic>.</bold> See species description.</p><p><bold>Female.</bold> Unknown.</p></tp:treatment-sec><tp:treatment-sec sec-type="etymology" id="SECID0EAJBI"><title>Etymology.</title><p>The species is named for its colourful appearance, <italic>laetus</italic> from the Latin meaning colourful. The gender is masculine.</p></tp:treatment-sec><tp:treatment-sec sec-type="remarks" id="SECID0EIJBI"><title>Remarks.</title><p>In <tp:taxon-name><tp:taxon-name-part taxon-name-part-type="subfamily">Cylapinae</tp:taxon-name-part></tp:taxon-name> tribe diagnoses, the length of the antennae and labium are among the most important characters (<xref ref-type="bibr" rid="B9">Gorczyca 2000</xref>; <xref ref-type="bibr" rid="B7">Cassis et al. 2003</xref>; <xref ref-type="bibr" rid="B27">Wolski 2017</xref>; <xref ref-type="bibr" rid="B18">Namyatova et al. 2019</xref>; <xref ref-type="bibr" rid="B16">Namyatova and Cassis 2019a</xref>), and <italic><tp:taxon-name><tp:taxon-name-part taxon-name-part-type="genus" reg="Laetifulvius">Laetifulvius</tp:taxon-name-part></tp:taxon-name></italic> representatives do not match the diagnoses for these traits. However, they do have antennal segments I and II subequal in width, an impunctate body, labial segments I and II subdivided, antennal fossa placed near suture between mandibular and maxillary plates, and this combination of characters is typical for <tp:taxon-name><tp:taxon-name-part taxon-name-part-type="tribe">Fulviini</tp:taxon-name-part></tp:taxon-name>. Therefore, we place <italic><tp:taxon-name><tp:taxon-name-part taxon-name-part-type="genus" reg="Laetifulvius">Laetifulvius</tp:taxon-name-part></tp:taxon-name></italic> in this tribe. Although most <tp:taxon-name><tp:taxon-name-part taxon-name-part-type="tribe">Fulviini</tp:taxon-name-part></tp:taxon-name> have a horizontal head, in some its genera it is also subhorizontal, e.g., <italic><tp:taxon-name><tp:taxon-name-part taxon-name-part-type="genus" reg="Mycetocylapus">Mycetocylapus</tp:taxon-name-part></tp:taxon-name></italic> Poppius, 1914 (<xref ref-type="bibr" rid="B16">Namyatova and Cassis 2019a</xref>), <italic><tp:taxon-name><tp:taxon-name-part taxon-name-part-type="genus" reg="Trynocoris">Trynocoris</tp:taxon-name-part></tp:taxon-name></italic> Herring, 1976 (<xref ref-type="bibr" rid="B10">Herring 1976</xref>), <italic><tp:taxon-name><tp:taxon-name-part taxon-name-part-type="genus" reg="Fulviella">Fulviella</tp:taxon-name-part></tp:taxon-name></italic> Carvalho, 1991 (<xref ref-type="bibr" rid="B5">Carvalho 1991</xref>).</p><p><italic><tp:taxon-name><tp:taxon-name-part taxon-name-part-type="genus" reg="Laetifulvius">Laetifulvius</tp:taxon-name-part></tp:taxon-name></italic> may be related to <italic><tp:taxon-name><tp:taxon-name-part taxon-name-part-type="genus" reg="Phylocylapus">Phylocylapus</tp:taxon-name-part></tp:taxon-name></italic> Poppius, 1913, as according to the initial description, the latter has a vertical head, wide collar, flat calli and a large evaporative area. <italic><tp:taxon-name><tp:taxon-name-part taxon-name-part-type="genus" reg="Phylocylapus">Phylocylapus</tp:taxon-name-part></tp:taxon-name></italic> differs from <italic><tp:taxon-name><tp:taxon-name-part taxon-name-part-type="genus" reg="Laetifulvius">Laetifulvius</tp:taxon-name-part></tp:taxon-name></italic> in the leaf-like forefemora, the labial segment I reaching the middle of the forecoxa, and tarsal segment I being longer than segments II and III (<xref ref-type="bibr" rid="B20">Poppius 1913</xref>). Many characters in the description of the Neotropical genus <italic><tp:taxon-name><tp:taxon-name-part taxon-name-part-type="genus" reg="Tucuruisca">Tucuruisca</tp:taxon-name-part></tp:taxon-name></italic> also fit those of <italic><tp:taxon-name><tp:taxon-name-part taxon-name-part-type="genus" reg="Laetifulvius">Laetifulvius</tp:taxon-name-part></tp:taxon-name></italic>. Both of these genera have an inclined head, wide collar, large hind femur, and tarsal segments subequal in length (<xref ref-type="bibr" rid="B4">Carvalho 1986</xref>). <italic><tp:taxon-name><tp:taxon-name-part taxon-name-part-type="genus" reg="Tucuruisca">Tucuruisca</tp:taxon-name-part></tp:taxon-name></italic> differs in the long setae covering the body, the antennal segment I being shorter than the clypeus length and the wide embolium.</p><p><italic><tp:taxon-name><tp:taxon-name-part taxon-name-part-type="genus" reg="Laetifulvius">Laetifulvius</tp:taxon-name-part></tp:taxon-name></italic> is not very similar to any other Australian genus, although it may be related to <italic><tp:taxon-name><tp:taxon-name-part taxon-name-part-type="genus" reg="Fulviella">Fulviella</tp:taxon-name-part></tp:taxon-name></italic> and <italic><tp:taxon-name><tp:taxon-name-part taxon-name-part-type="genus" reg="Phyllofulvius">Phyllofulvius</tp:taxon-name-part></tp:taxon-name></italic> Carvalho, 1991 as they have a similar structure of the aedeagus with a voluminous endosoma not subdivided into conjunctiva and vesica and bearing numerous sclerites (Fig. <xref ref-type="fig" rid="F12">12A, B</xref>; <xref ref-type="bibr" rid="B5">Carvalho 1991</xref>: figs 4, 11). Both genera differ from <italic><tp:taxon-name><tp:taxon-name-part taxon-name-part-type="genus" reg="Laetifulvius">Laetifulvius</tp:taxon-name-part></tp:taxon-name></italic> in the forefemora being widened. <italic><tp:taxon-name><tp:taxon-name-part taxon-name-part-type="genus" reg="Fulviella">Fulviella</tp:taxon-name-part></tp:taxon-name></italic> also differs from <italic><tp:taxon-name><tp:taxon-name-part taxon-name-part-type="genus" reg="Laetifulvius">Laetifulvius</tp:taxon-name-part></tp:taxon-name></italic> in the vertex and the lateral margins of pronotum being carinate, the antennal segment I shorter than the vertex and the tarsal segment I longer than segments II and III each. <italic><tp:taxon-name><tp:taxon-name-part taxon-name-part-type="genus" reg="Phyllofulvius">Phyllofulvius</tp:taxon-name-part></tp:taxon-name></italic> differs from <italic><tp:taxon-name><tp:taxon-name-part taxon-name-part-type="genus" reg="Laetifulvius">Laetifulvius</tp:taxon-name-part></tp:taxon-name></italic> in the leaf-shaped antennal segment II (<xref ref-type="bibr" rid="B5">Carvalho 1991</xref>).</p><fig id="F12" position="float" orientation="portrait"><object-id xmlns:xlink="http://www.w3.org/1999/xlink" content-type="doi" xlink:type="simple">10.3897/zookeys.1012.57172.figure12</object-id><object-id xmlns:xlink="http://www.w3.org/1999/xlink" content-type="arpha" xlink:type="simple">DC238A45-E74F-5F8A-B522-48A7DA57C402</object-id><label>Figure 12.</label><caption><p>Male genitalia. <italic><tp:taxon-name><tp:taxon-name-part taxon-name-part-type="genus" reg="Laetifulvius">Laetifulvius</tp:taxon-name-part> <tp:taxon-name-part taxon-name-part-type="species" reg="morganensis">morganensis</tp:taxon-name-part></tp:taxon-name></italic><bold>A</bold> aedeagus, dorsal view <bold>B</bold> aedeagus, left lateral view <bold>C</bold> left paramere, dorsal view <bold>D</bold> left paramere, posterior view <bold>E</bold> right paramere, dorsal view <bold>F</bold> right paramere, posterior view.</p></caption><graphic xmlns:xlink="http://www.w3.org/1999/xlink" xlink:href="zookeys-1012-095-g012.jpg" position="float" orientation="portrait" xlink:type="simple" id="oo_501600.jpg"><uri content-type="original_file" xlink:type="simple">https://binary.pensoft.net/fig/501600</uri></graphic></fig></tp:treatment-sec><tp:treatment-sec><!--Section generated to contain objects referenced in tp:taxon-treatment.--><fig id="F6" position="float" orientation="portrait"><object-id xmlns:xlink="http://www.w3.org/1999/xlink" content-type="doi" xlink:type="simple">10.3897/zookeys.1012.57172.figure6</object-id><object-id xmlns:xlink="http://www.w3.org/1999/xlink" content-type="arpha" xlink:type="simple">B9B6D0F1-0EDD-5D8E-B6A3-B7CB22B61812</object-id><label>Figure 6.</label><caption><p>Male genitalia. <italic><tp:taxon-name><tp:taxon-name-part taxon-name-part-type="genus" reg="Labriella">Labriella</tp:taxon-name-part> <tp:taxon-name-part taxon-name-part-type="species" reg="fusca">fusca</tp:taxon-name-part></tp:taxon-name></italic><bold>A</bold> aedeagus, dorsal view <bold>B</bold> aedeagus, left lateral view <bold>C</bold> genital capsule, dorsal view <bold>D</bold> left paramere, dorsal view <bold>E</bold> left paramere, posterior view <bold>F</bold> right paramere, dorsal view <bold>G</bold> right paramere, posterior view.</p></caption><graphic xmlns:xlink="http://www.w3.org/1999/xlink" xlink:href="zookeys-1012-095-g006.jpg" position="float" orientation="portrait" xlink:type="simple" id="oo_501594.jpg"><uri content-type="original_file" xlink:type="simple">https://binary.pensoft.net/fig/501594</uri></graphic></fig><fig id="F2" position="float" orientation="portrait"><object-id xmlns:xlink="http://www.w3.org/1999/xlink" content-type="doi" xlink:type="simple">10.3897/zookeys.1012.57172.figure2</object-id><object-id xmlns:xlink="http://www.w3.org/1999/xlink" content-type="arpha" xlink:type="simple">A51DA087-8F30-52A3-B318-BD994437D827</object-id><label>Figure 2.</label><caption><p>Habitus of <italic><tp:taxon-name><tp:taxon-name-part taxon-name-part-type="genus" reg="Callitropisca">Callitropisca</tp:taxon-name-part> <tp:taxon-name-part taxon-name-part-type="species" reg="florentine">florentine</tp:taxon-name-part></tp:taxon-name></italic>, <italic><tp:taxon-name><tp:taxon-name-part taxon-name-part-type="genus" reg="Laetifulvius">Laetifulvius</tp:taxon-name-part> <tp:taxon-name-part taxon-name-part-type="species" reg="morganensis">morganensis</tp:taxon-name-part></tp:taxon-name></italic>, and <italic><tp:taxon-name><tp:taxon-name-part taxon-name-part-type="genus" reg="Micanitropis">Micanitropis</tp:taxon-name-part> <tp:taxon-name-part taxon-name-part-type="species" reg="seisia">seisia</tp:taxon-name-part></tp:taxon-name></italic>.</p></caption><graphic xmlns:xlink="http://www.w3.org/1999/xlink" xlink:href="zookeys-1012-095-g002.jpg" position="float" orientation="portrait" xlink:type="simple" id="oo_501590.jpg"><uri content-type="original_file" xlink:type="simple">https://binary.pensoft.net/fig/501590</uri></graphic></fig></tp:treatment-sec><ref-list><ref id="B9"><mixed-citation xmlns:xlink="http://www.w3.org/1999/xlink" xlink:type="simple"><person-group><name name-style="western"><surname>Gorczyca</surname><given-names>J</given-names></name></person-group> (<year>2000</year>) <source>A systematic study on <tp:taxon-name><tp:taxon-name-part taxon-name-part-type="subfamily">Cylapinae</tp:taxon-name-part></tp:taxon-name> with a revision of the Afrotropical Region (<tp:taxon-name><tp:taxon-name-part taxon-name-part-type="suborder">Heteroptera</tp:taxon-name-part></tp:taxon-name>, <tp:taxon-name><tp:taxon-name-part taxon-name-part-type="family">Miridae</tp:taxon-name-part></tp:taxon-name>).</source><publisher-name>Wydawnictwo Uniwersytetu Śląskiego</publisher-name>, <publisher-loc>Katowice</publisher-loc>, <size units="page">174 pp</size>. <ext-link xlink:type="simple" ext-link-type="uri" xlink:href="https://core.ac.uk/display/225721895">https://core.ac.uk/display/225721895</ext-link></mixed-citation></ref><ref id="B7"><mixed-citation xmlns:xlink="http://www.w3.org/1999/xlink" xlink:type="simple"><person-group><name name-style="western"><surname>Cassis</surname><given-names>G</given-names></name><name name-style="western"><surname>Schwartz</surname><given-names>MD</given-names></name><name name-style="western"><surname>Moulds</surname><given-names>T</given-names></name></person-group> (<year>2003</year>) <article-title>Systematics and new taxa of the <italic><tp:taxon-name><tp:taxon-name-part taxon-name-part-type="genus">Vannius</tp:taxon-name-part></tp:taxon-name></italic> complex (<tp:taxon-name><tp:taxon-name-part taxon-name-part-type="order">Hemiptera</tp:taxon-name-part></tp:taxon-name>: <tp:taxon-name><tp:taxon-name-part taxon-name-part-type="family">Miridae</tp:taxon-name-part></tp:taxon-name>: <tp:taxon-name><tp:taxon-name-part taxon-name-part-type="subfamily">Cylapinae</tp:taxon-name-part></tp:taxon-name>) from the Australian Region.</article-title><source>Memoirs of the Queensland Museum</source><volume>49</volume>: <fpage>123</fpage>–<lpage>151</lpage>.</mixed-citation></ref><ref id="B27"><mixed-citation xmlns:xlink="http://www.w3.org/1999/xlink" xlink:type="simple"><person-group><name name-style="western"><surname>Wolski</surname><given-names>A</given-names></name></person-group> (<year>2017</year>) <article-title>Taxonomic review of the plant bug genera <italic><tp:taxon-name><tp:taxon-name-part taxon-name-part-type="genus">Amapacylapus</tp:taxon-name-part></tp:taxon-name></italic> and <italic><tp:taxon-name><tp:taxon-name-part taxon-name-part-type="genus">Cylapus</tp:taxon-name-part></tp:taxon-name></italic> with descriptions of two new species and a key to the genera of <tp:taxon-name><tp:taxon-name-part taxon-name-part-type="tribe">Cylapini</tp:taxon-name-part></tp:taxon-name> (<tp:taxon-name><tp:taxon-name-part taxon-name-part-type="order">Hemiptera</tp:taxon-name-part></tp:taxon-name>: <tp:taxon-name><tp:taxon-name-part taxon-name-part-type="suborder">Heteroptera</tp:taxon-name-part></tp:taxon-name>: <tp:taxon-name><tp:taxon-name-part taxon-name-part-type="family">Miridae</tp:taxon-name-part></tp:taxon-name>).</article-title><source>Acta Entomologica Musei Nationalis Pragae</source><volume>57</volume>(<issue>2</issue>): <fpage>399</fpage>–<lpage>455</lpage>. <ext-link xlink:type="simple" ext-link-type="doi" xlink:href="10.1515/aemnp-2017-0084">https://doi.org/10.1515/aemnp-2017-0084</ext-link></mixed-citation></ref><ref id="B18"><mixed-citation xmlns:xlink="http://www.w3.org/1999/xlink" xlink:type="simple"><person-group><name name-style="western"><surname>Namyatova</surname><given-names>AA</given-names></name><name name-style="western"><surname>Contos</surname><given-names>P</given-names></name><name name-style="western"><surname>Cassis</surname><given-names>G</given-names></name></person-group> (<year>2019</year>) <article-title>New species, taxonomy, phylogeny, and distribution of the tropical tribe <tp:taxon-name><tp:taxon-name-part taxon-name-part-type="tribe">Bothriomirini</tp:taxon-name-part></tp:taxon-name> (<tp:taxon-name><tp:taxon-name-part taxon-name-part-type="class">Insecta</tp:taxon-name-part></tp:taxon-name>: <tp:taxon-name><tp:taxon-name-part taxon-name-part-type="suborder">Heteroptera</tp:taxon-name-part></tp:taxon-name>: <tp:taxon-name><tp:taxon-name-part taxon-name-part-type="family">Miridae</tp:taxon-name-part></tp:taxon-name>: <tp:taxon-name><tp:taxon-name-part taxon-name-part-type="subfamily">Cylapinae</tp:taxon-name-part></tp:taxon-name>).</article-title><source>Insect Systematics and Evolution</source><volume>50</volume>(<issue>1</issue>): <fpage>83</fpage>–<lpage>146</lpage>. <ext-link xlink:type="simple" ext-link-type="doi" xlink:href="10.1163/1876312X-00002179">https://doi.org/10.1163/1876312X-00002179</ext-link></mixed-citation></ref><ref id="B16"><mixed-citation xmlns:xlink="http://www.w3.org/1999/xlink" xlink:type="simple"><person-group><name name-style="western"><surname>Namyatova</surname><given-names>AA</given-names></name><name name-style="western"><surname>Cassis</surname><given-names>G</given-names></name></person-group> (<year>2019a</year>) <article-title>Total-evidence phylogeny of the <tp:taxon-name><tp:taxon-name-part taxon-name-part-type="tribe">Rhinomirini</tp:taxon-name-part></tp:taxon-name>, taxonomic review of its subgroupings (<tp:taxon-name><tp:taxon-name-part taxon-name-part-type="class">Insecta</tp:taxon-name-part></tp:taxon-name>: <tp:taxon-name><tp:taxon-name-part taxon-name-part-type="suborder">Heteroptera</tp:taxon-name-part></tp:taxon-name>: <tp:taxon-name><tp:taxon-name-part taxon-name-part-type="family">Miridae</tp:taxon-name-part></tp:taxon-name>: <tp:taxon-name><tp:taxon-name-part taxon-name-part-type="subfamily">Cylapinae</tp:taxon-name-part></tp:taxon-name>) and description of new Australian taxa.</article-title><source>Zoological Journal of the Linnean Society</source><volume>187</volume>(<issue>4</issue>): <fpage>1196</fpage>–<lpage>1252</lpage>. <ext-link xlink:type="simple" ext-link-type="doi" xlink:href="10.1093/zoolinnean/zlz058">https://doi.org/10.1093/zoolinnean/zlz058</ext-link></mixed-citation></ref><ref id="B10"><mixed-citation xmlns:xlink="http://www.w3.org/1999/xlink" xlink:type="simple"><person-group><name name-style="western"><surname>Herring</surname><given-names>JL</given-names></name></person-group> (<year>1976</year>) <article-title>A new genus and species of <tp:taxon-name><tp:taxon-name-part taxon-name-part-type="subfamily">Cylapinae</tp:taxon-name-part></tp:taxon-name> from Panama (<tp:taxon-name><tp:taxon-name-part taxon-name-part-type="order">Hemiptera</tp:taxon-name-part></tp:taxon-name>: <tp:taxon-name><tp:taxon-name-part taxon-name-part-type="family">Miridae</tp:taxon-name-part></tp:taxon-name>).</article-title><source>Proceedings of the Entomological Society of Washington</source><volume>78</volume>: <fpage>91</fpage>–<lpage>94</lpage>. <ext-link xlink:type="simple" ext-link-type="uri" xlink:href="https://www.biodiversitylibrary.org/page/16252566">https://www.biodiversitylibrary.org/page/16252566</ext-link></mixed-citation></ref><ref id="B5"><mixed-citation xmlns:xlink="http://www.w3.org/1999/xlink" xlink:type="simple"><person-group><name name-style="western"><surname>Carvalho</surname><given-names>JCM</given-names></name></person-group> (<year>1991</year>) <article-title>Tres generos e espécies novos de cilapineos da Australia (<tp:taxon-name><tp:taxon-name-part taxon-name-part-type="order">Hemiptera</tp:taxon-name-part></tp:taxon-name>, <tp:taxon-name><tp:taxon-name-part taxon-name-part-type="family">Miridae</tp:taxon-name-part></tp:taxon-name>).</article-title><source>Anais da Academia Brasileira de Ciencias</source><volume>63</volume>: <fpage>403</fpage>–<lpage>408</lpage>.</mixed-citation></ref><ref id="B20"><mixed-citation xmlns:xlink="http://www.w3.org/1999/xlink" xlink:type="simple"><person-group><name name-style="western"><surname>Poppius</surname><given-names>B</given-names></name></person-group> (<year>1913</year>) <article-title>Zur Kenntnis der Miriden, Isometopiden, Anthocoriden, Nabiden und Schizopteriden Ceylon’s.</article-title><source>Entomologisk Tidskrift</source><volume>34</volume>: <fpage>239</fpage>–<lpage>260</lpage>. <ext-link xlink:type="simple" ext-link-type="doi" xlink:href="10.5962/bhl.part.1634">https://doi.org/10.5962/bhl.part.1634</ext-link></mixed-citation></ref><ref id="B4"><mixed-citation xmlns:xlink="http://www.w3.org/1999/xlink" xlink:type="simple"><person-group><name name-style="western"><surname>Carvalho</surname><given-names>JCM</given-names></name></person-group> (<year>1986</year>) Mirideos neotropicais, CCLVI: Dois generos e seis espécies novos da tribo <tp:taxon-name><tp:taxon-name-part taxon-name-part-type="tribe">Cylapini</tp:taxon-name-part></tp:taxon-name> (<tp:taxon-name><tp:taxon-name-part taxon-name-part-type="order">Hemiptera</tp:taxon-name-part></tp:taxon-name>). Acta Amazonica 16/17: 589–598. <ext-link xlink:type="simple" ext-link-type="doi" xlink:href="10.1590/1809-43921987171598">https://doi.org/10.1590/1809-43921987171598</ext-link></mixed-citation></ref></ref-list></tp:taxon-treatment>
