# Supplementary material for: Five new genera of the subfamily Cylapinae (Insecta, Heteroptera, Miridae) from Australia
Source: Zookeys. 2021 Jan 26;1012:95–134. doi: 10.3897/zookeys.1012.57172 (PMC7854564; doi:10.3897/zookeys.1012.57172)
Supplement: XML Treatment for Laetifulvius morganensis [file zookeys.1012.57172-treatment8.xml]

<!DOCTYPE tp:taxon-treatment
  PUBLIC "-//TaxonX//DTD Taxonomic Treatment Publishing DTD v0 20100105//EN" "tax-treatment-NSO.dtd">
<tp:taxon-treatment xmlns:tp="http://www.plazi.org/taxpub"><tp:treatment-meta><kwd-group><label>Taxon classification</label><kwd><named-content xmlns:xlink="http://www.w3.org/1999/xlink" content-type="kingdom">Animalia</named-content></kwd><kwd><named-content xmlns:xlink="http://www.w3.org/1999/xlink" content-type="order">Heteroptera</named-content></kwd><kwd><named-content xmlns:xlink="http://www.w3.org/1999/xlink" content-type="family">Miridae</named-content></kwd></kwd-group><mixed-citation publication-type="journal"><person-group><name><surname>Namyatova</surname><given-names>Anna A.</given-names></name><name><surname>Cassis</surname><given-names>Gerasimos</given-names></name></person-group><article-title>Five new genera of the subfamily <tp:taxon-name><tp:taxon-name-part taxon-name-part-type="subfamily">Cylapinae</tp:taxon-name-part></tp:taxon-name> (<tp:taxon-name><tp:taxon-name-part taxon-name-part-type="class">Insecta</tp:taxon-name-part></tp:taxon-name>, <tp:taxon-name><tp:taxon-name-part taxon-name-part-type="suborder">Heteroptera</tp:taxon-name-part></tp:taxon-name>, <tp:taxon-name><tp:taxon-name-part taxon-name-part-type="family">Miridae</tp:taxon-name-part></tp:taxon-name>) from Australia</article-title><source>Zookeys</source><day>26</day><month>1</month><year>2021</year><volume>1012</volume><fpage>95</fpage><lpage>134</lpage><pub-id pub-id-type="doi">10.3897/zookeys.1012.57172</pub-id></mixed-citation></tp:treatment-meta><tp:nomenclature><tp:taxon-name><object-id xmlns:xlink="http://www.w3.org/1999/xlink" content-type="arpha" xlink:type="simple">4A9BDA82-2786-5798-89FA-A9BDE14DD310</object-id>
                <tp:taxon-name-part taxon-name-part-type="genus" reg="Laetifulvius">Laetifulvius</tp:taxon-name-part>
                <tp:taxon-name-part taxon-name-part-type="species" reg="morganensis">morganensis</tp:taxon-name-part>
                <object-id xmlns:xlink="http://www.w3.org/1999/xlink" content-type="zoobank" xlink:type="simple">http://zoobank.org/88354C89-E808-4409-A64F-4CD0E4B6593F</object-id>
              </tp:taxon-name><tp:taxon-status xmlns:xlink="http://www.w3.org/1999/xlink" xlink:type="simple">sp. nov.</tp:taxon-status><xref ref-type="fig" rid="F2">Figs 2</xref><xref ref-type="fig" rid="F11">, 11</xref><xref ref-type="fig" rid="F12">, 12</xref><xref ref-type="fig" rid="F15">, 15B</xref></tp:nomenclature><tp:treatment-sec sec-type="material" id="SECID0E4SBI"><title>Material examined.</title><p><bold><italic>Holotype</italic></bold>: Australia: South Australia: 51 km NW of Morgan, <named-content xmlns:xlink="http://www.w3.org/1999/xlink" content-type="dwc:verbatimCoordinates" xlink:type="simple"><named-content content-type="geo-json" specific-use="{&#34;type&#34;:&#34;Point&#34;,&#34;coordinates&#34;:[140.000000,-33.583330]}" id="NCID0ELTBI" xlink:type="simple">33.58333°S, 140°E</named-content></named-content>, 150 m, 01 Nov 1995, Schuh, Cassis, and Gross, 1♂ (UNSW_ENT 00042973) (<named-content xmlns:xlink="http://www.w3.org/1999/xlink" content-type="dwc:institutional_code" xlink:type="simple">SAMA</named-content>). Paratype. AUSTRALIA: South Australia: 51 km NW of Morgan, <named-content xmlns:xlink="http://www.w3.org/1999/xlink" content-type="dwc:verbatimCoordinates" xlink:type="simple"><named-content content-type="geo-json" specific-use="{&#34;type&#34;:&#34;Point&#34;,&#34;coordinates&#34;:[140.000000,-33.583330]}" id="NCID0EYTBI" xlink:type="simple">33.58333°S, 140°E</named-content></named-content>, 150 m, 01 Nov 1995, Schuh, Cassis, and Gross, 1 sex unknown (00042974) (<named-content xmlns:xlink="http://www.w3.org/1999/xlink" content-type="dwc:institutional_code" xlink:type="simple">AM</named-content>).</p></tp:treatment-sec><tp:treatment-sec sec-type="diagnosis" id="SECID0ECUBI"><title>Diagnosis.</title><p>Head reddish brown, antennal segments I and II pale brown; segment II whitish yellow apically; labial segment I reddish brown, segments II and III pale brown to brown; pronotum uniformly brown; scutellum mostly yellow with reddish brown base; pro- and mesopleuron brown; metapleuron whitish yellow with reddish marking dorsally; metathoracic scent gland evaporative area whitish yellow; hemelytron mostly brown, corium with white oval marking posteriorly adjacent to cuneus; cuneus reddish brown; coxae mostly whitish yellow; femora reddish brown with whitish yellow apices; fore- and middle tibiae mostly pale brown; basal part of hind tibia reddish brown, its apical third or half whitish yellow (Fig. <xref ref-type="fig" rid="F2">2</xref>); endosoma sclerotised at right side, with large irregularly shaped sclerite near apical part of ductus seminis and numerous small sclerites and sclerotised areas (Fig. <xref ref-type="fig" rid="F12">12A, B</xref>).</p></tp:treatment-sec><tp:treatment-sec sec-type="description" id="SECID0EQUBI"><title>Description.</title><p><bold>Male.</bold> Body length 3.0–3.1. <bold>Coloration</bold> (Fig. <xref ref-type="fig" rid="F2">2</xref>). Head reddish brown, with yellow and whitish yellow markings anteriorly; antennal segments I and II pale brown, segment II whitish yellow apically; labial segment I reddish brown, segments II and III pale brown to brown; pronotum uniformly brown; mesoscutum brown with reddish tinge laterally; scutellum mostly yellow, with base and longitudinal stripe reddish brown; pro- and mesopleuron brown; metapleuron whitish yellow with reddish marking dorsally; metathoracic scent gland evaporative area whitish yellow; hemelytron mostly brown, with reddish tinge anteriorly; embolium with reddish tinge posteriorly; corium with white oval marking posteriorly adjacent to cuneus; cuneus reddish brown; membrane pale brown; coxae uniformly whitish yellow or with brown bases; femora reddish brown with whitish yellow apices; fore- and middle tibiae mostly pale brown, reddish brown basally, foretibia sometimes red apically; basal part of hind tibia reddish brown, its apical third or half whitish yellow; tarsi whitish yellow to pale brown. <bold>Surface and vestiture.</bold> As in generic description. <bold>Structure and measurements.</bold> Body ca. 3.0–3.2 × as long as wide, ca. 3.3 × as long as pronotum width; head ca. 2.1–2.2 × as wide as long; vertex ca. 1.1–1.2 × as wide as eye; in anterior view head ca. 1.2–1.3 × as wide as high; antennal segment I ca. 1.1–1.2 × as long as vertex width, ca. 0.4 × as wide as head width; segment II ca. 3.1 × as long as segment I, ca. 3.4–3.7 × as long as vertex width, ca. 1.3 × as long as head width, ca. 0.8 × as long as pronotum width; pronotum ca. 2.0–2.3 × as wide as long, ca. 1.5–1.6 × as wide as head. <bold><italic>Genitalia</italic>.</bold> Right paramere short, broad, r-shaped, its apical part broad in dorsal view and narrow in posterior view; left paramere ca. 1.5 × as long as right paramere, r-shaped, its apical part twisted in dorsal view and widened in posterior view; basal half of left paramere with wide outgrowth directed inwards (Fig. <xref ref-type="fig" rid="F12">12C–F</xref>); theca triangular with small tubercles on left hand side (Fig. <xref ref-type="fig" rid="F12">12A, B</xref>); endosoma not subdivided into vesica and conjunctiva, most part of ductus seminis membranous and coiled, basal part sclerotised with outgrowth directed upwards, apical part sclerotised and widened, subtriangular in dorsal view, with right side elongate; endosoma sclerotised at right side, with large irregularly shaped sclerite near apical part of ductus seminis and numerous small sclerites and sclerotised areas (Fig. <xref ref-type="fig" rid="F12">12A, B</xref>).</p></tp:treatment-sec><tp:treatment-sec sec-type="distribution" id="SECID0ESVBI"><title>Distribution.</title><p>Known only from type locality in South Australia (Fig. <xref ref-type="fig" rid="F15">15B</xref>).</p></tp:treatment-sec><tp:treatment-sec sec-type="Collection techniques" id="SECID0E3VBI"><title>Collection techniques.</title><p>Both specimens were collected at light.</p></tp:treatment-sec><tp:treatment-sec sec-type="etymology" id="SECID0EBWBI"><title>Etymology.</title><p>The species is named after town Morgan, as it was collected nearby.</p></tp:treatment-sec><tp:treatment-sec><!--Section generated to contain objects referenced in tp:taxon-treatment.--><fig id="F2" position="float" orientation="portrait"><object-id xmlns:xlink="http://www.w3.org/1999/xlink" content-type="doi" xlink:type="simple">10.3897/zookeys.1012.57172.figure2</object-id><object-id xmlns:xlink="http://www.w3.org/1999/xlink" content-type="arpha" xlink:type="simple">A51DA087-8F30-52A3-B318-BD994437D827</object-id><label>Figure 2.</label><caption><p>Habitus of <italic><tp:taxon-name><tp:taxon-name-part taxon-name-part-type="genus" reg="Callitropisca">Callitropisca</tp:taxon-name-part> <tp:taxon-name-part taxon-name-part-type="species" reg="florentine">florentine</tp:taxon-name-part></tp:taxon-name></italic>, <italic><tp:taxon-name><tp:taxon-name-part taxon-name-part-type="genus" reg="Laetifulvius">Laetifulvius</tp:taxon-name-part> <tp:taxon-name-part taxon-name-part-type="species" reg="morganensis">morganensis</tp:taxon-name-part></tp:taxon-name></italic>, and <italic><tp:taxon-name><tp:taxon-name-part taxon-name-part-type="genus" reg="Micanitropis">Micanitropis</tp:taxon-name-part> <tp:taxon-name-part taxon-name-part-type="species" reg="seisia">seisia</tp:taxon-name-part></tp:taxon-name></italic>.</p></caption><graphic xmlns:xlink="http://www.w3.org/1999/xlink" xlink:href="zookeys-1012-095-g002.jpg" position="float" orientation="portrait" xlink:type="simple" id="oo_501590.jpg"><uri content-type="original_file" xlink:type="simple">https://binary.pensoft.net/fig/501590</uri></graphic></fig><fig id="F11" position="float" orientation="portrait"><object-id xmlns:xlink="http://www.w3.org/1999/xlink" content-type="doi" xlink:type="simple">10.3897/zookeys.1012.57172.figure11</object-id><object-id xmlns:xlink="http://www.w3.org/1999/xlink" content-type="arpha" xlink:type="simple">970B88B2-3DE6-52B2-A216-D368415F0D5E</object-id><label>Figure 11.</label><caption><p>SEM images. <italic><tp:taxon-name><tp:taxon-name-part taxon-name-part-type="genus" reg="Laetifulvius">Laetifulvius</tp:taxon-name-part> <tp:taxon-name-part taxon-name-part-type="species" reg="morganensis">morganensis</tp:taxon-name-part></tp:taxon-name></italic><bold>A</bold> head, anterior view <bold>B</bold> head and pronotum, dorsal view <bold>C</bold> head, lateral view <bold>D</bold> labial segments I and II <bold>E</bold> labial segment I <bold>F</bold> apical part of labial segment II <bold>G</bold> legs <bold>H</bold> scutellum, clavus and corium <bold>I</bold> cuneus and membrane cell <bold>J</bold> pleura <bold>K</bold> antennal segments I and II <bold>L</bold> hind tarsus <bold>M</bold> pretarsus, ventral view <bold>N</bold> pretarsus, dorsal view.</p></caption><graphic xmlns:xlink="http://www.w3.org/1999/xlink" xlink:href="zookeys-1012-095-g011.jpg" position="float" orientation="portrait" xlink:type="simple" id="oo_501599.jpg"><uri content-type="original_file" xlink:type="simple">https://binary.pensoft.net/fig/501599</uri></graphic></fig><fig id="F12" position="float" orientation="portrait"><object-id xmlns:xlink="http://www.w3.org/1999/xlink" content-type="doi" xlink:type="simple">10.3897/zookeys.1012.57172.figure12</object-id><object-id xmlns:xlink="http://www.w3.org/1999/xlink" content-type="arpha" xlink:type="simple">DC238A45-E74F-5F8A-B522-48A7DA57C402</object-id><label>Figure 12.</label><caption><p>Male genitalia. <italic><tp:taxon-name><tp:taxon-name-part taxon-name-part-type="genus" reg="Laetifulvius">Laetifulvius</tp:taxon-name-part> <tp:taxon-name-part taxon-name-part-type="species" reg="morganensis">morganensis</tp:taxon-name-part></tp:taxon-name></italic><bold>A</bold> aedeagus, dorsal view <bold>B</bold> aedeagus, left lateral view <bold>C</bold> left paramere, dorsal view <bold>D</bold> left paramere, posterior view <bold>E</bold> right paramere, dorsal view <bold>F</bold> right paramere, posterior view.</p></caption><graphic xmlns:xlink="http://www.w3.org/1999/xlink" xlink:href="zookeys-1012-095-g012.jpg" position="float" orientation="portrait" xlink:type="simple" id="oo_501600.jpg"><uri content-type="original_file" xlink:type="simple">https://binary.pensoft.net/fig/501600</uri></graphic></fig><fig id="F15" position="float" orientation="portrait"><object-id xmlns:xlink="http://www.w3.org/1999/xlink" content-type="doi" xlink:type="simple">10.3897/zookeys.1012.57172.figure15</object-id><object-id xmlns:xlink="http://www.w3.org/1999/xlink" content-type="arpha" xlink:type="simple">326F55F4-8537-5C20-B2FF-13DACB74C2A4</object-id><label>Figure 15.</label><caption><p>Distribution maps <bold>A</bold><italic><tp:taxon-name><tp:taxon-name-part taxon-name-part-type="genus" reg="Dariella">Dariella</tp:taxon-name-part> <tp:taxon-name-part taxon-name-part-type="species" reg="rubrocuneata">rubrocuneata</tp:taxon-name-part></tp:taxon-name></italic>, <italic><tp:taxon-name><tp:taxon-name-part taxon-name-part-type="genus" reg="Callitropisca">Callitropisca</tp:taxon-name-part> <tp:taxon-name-part taxon-name-part-type="species" reg="florentine">florentine</tp:taxon-name-part></tp:taxon-name></italic><bold>B</bold><italic><tp:taxon-name><tp:taxon-name-part taxon-name-part-type="genus" reg="Labriella">Labriella</tp:taxon-name-part> <tp:taxon-name-part taxon-name-part-type="species" reg="fusca">fusca</tp:taxon-name-part></tp:taxon-name></italic>, <italic><tp:taxon-name><tp:taxon-name-part taxon-name-part-type="genus" reg="Laetifulvius">Laetifulvius</tp:taxon-name-part> <tp:taxon-name-part taxon-name-part-type="species" reg="morganensis">morganensis</tp:taxon-name-part></tp:taxon-name></italic>, <italic><tp:taxon-name><tp:taxon-name-part taxon-name-part-type="genus" reg="Micanitropis">Micanitropis</tp:taxon-name-part> <tp:taxon-name-part taxon-name-part-type="species" reg="seisia">seisia</tp:taxon-name-part></tp:taxon-name></italic>.</p></caption><graphic xmlns:xlink="http://www.w3.org/1999/xlink" xlink:href="zookeys-1012-095-g015.jpg" position="float" orientation="portrait" xlink:type="simple" id="oo_501603.jpg"><uri content-type="original_file" xlink:type="simple">https://binary.pensoft.net/fig/501603</uri></graphic></fig></tp:treatment-sec></tp:taxon-treatment>
