# Supplementary material for: Five new genera of the subfamily Cylapinae (Insecta, Heteroptera, Miridae) from Australia
Source: Zookeys. 2021 Jan 26;1012:95–134. doi: 10.3897/zookeys.1012.57172 (PMC7854564; doi:10.3897/zookeys.1012.57172)
Supplement: XML Treatment for Micanitropis [file zookeys.1012.57172-treatment9.xml]

<!DOCTYPE tp:taxon-treatment
  PUBLIC "-//TaxonX//DTD Taxonomic Treatment Publishing DTD v0 20100105//EN" "tax-treatment-NSO.dtd">
<tp:taxon-treatment xmlns:tp="http://www.plazi.org/taxpub"><tp:treatment-meta><kwd-group><label>Taxon classification</label><kwd><named-content xmlns:xlink="http://www.w3.org/1999/xlink" content-type="kingdom">Animalia</named-content></kwd><kwd><named-content xmlns:xlink="http://www.w3.org/1999/xlink" content-type="order">Heteroptera</named-content></kwd><kwd><named-content xmlns:xlink="http://www.w3.org/1999/xlink" content-type="family">Miridae</named-content></kwd></kwd-group><mixed-citation publication-type="journal"><person-group><name><surname>Namyatova</surname><given-names>Anna A.</given-names></name><name><surname>Cassis</surname><given-names>Gerasimos</given-names></name></person-group><article-title>Five new genera of the subfamily <tp:taxon-name><tp:taxon-name-part taxon-name-part-type="subfamily">Cylapinae</tp:taxon-name-part></tp:taxon-name> (<tp:taxon-name><tp:taxon-name-part taxon-name-part-type="class">Insecta</tp:taxon-name-part></tp:taxon-name>, <tp:taxon-name><tp:taxon-name-part taxon-name-part-type="suborder">Heteroptera</tp:taxon-name-part></tp:taxon-name>, <tp:taxon-name><tp:taxon-name-part taxon-name-part-type="family">Miridae</tp:taxon-name-part></tp:taxon-name>) from Australia</article-title><source>Zookeys</source><day>26</day><month>1</month><year>2021</year><volume>1012</volume><fpage>95</fpage><lpage>134</lpage><pub-id pub-id-type="doi">10.3897/zookeys.1012.57172</pub-id></mixed-citation></tp:treatment-meta><tp:nomenclature><tp:taxon-name><object-id xmlns:xlink="http://www.w3.org/1999/xlink" content-type="arpha" xlink:type="simple">6DF733F1-928B-5D18-B8BB-AB70A4251C97</object-id>
                <tp:taxon-name-part taxon-name-part-type="genus" reg="Micanitropis">Micanitropis</tp:taxon-name-part>
                <object-id xmlns:xlink="http://www.w3.org/1999/xlink" content-type="zoobank" xlink:type="simple">http://zoobank.org/D54217ED-80D8-49C8-8BC1-4B7D7B9C911B</object-id>
              </tp:taxon-name><tp:taxon-status xmlns:xlink="http://www.w3.org/1999/xlink" xlink:type="simple">gen. nov.</tp:taxon-status></tp:nomenclature><tp:treatment-sec sec-type="type species" id="SECID0EJXBI"><title>Type species.</title><p><italic><tp:taxon-name><tp:taxon-name-part taxon-name-part-type="genus" reg="Micanitropis">Micanitropis</tp:taxon-name-part> <tp:taxon-name-part taxon-name-part-type="species" reg="seisia">seisia</tp:taxon-name-part></tp:taxon-name></italic> sp. nov. by original designation.</p></tp:treatment-sec><tp:treatment-sec sec-type="diagnosis" id="SECID0E1XBI"><title>Diagnosis.</title><p><italic><tp:taxon-name><tp:taxon-name-part taxon-name-part-type="genus" reg="Micanitropis">Micanitropis</tp:taxon-name-part></tp:taxon-name></italic> can be separated from other representatives of <tp:taxon-name><tp:taxon-name-part taxon-name-part-type="subfamily">Cylapinae</tp:taxon-name-part></tp:taxon-name> using the following combination of characters: body impunctate; dorsum without net-like pattern of microsculpture on head, pronotum and pleura; dorsum clothed with rare short adpressed setae; hemelytron covered with small tubercles and sparse setae; head, pronotum and pleura with distinct rugosities (Fig. <xref ref-type="fig" rid="F13">13A, B, E, F, I, J, M</xref>); head horizontal, in lateral view longer than high (Fig. <xref ref-type="fig" rid="F13">13I</xref>); vertex not carinate (Fig. <xref ref-type="fig" rid="F13">13E</xref>), not raised above eyes (Fig. <xref ref-type="fig" rid="F13">13I</xref>); length of antennal segment I subequal to vertex width; antennal segment II not modified (Fig. <xref ref-type="fig" rid="F13">13K</xref>); labium reaching or almost reaching genital segment (Fig. <xref ref-type="fig" rid="F13">13N</xref>); calli moderately raised, not delimited with depression laterally and posteriorly, delimited from each other with shallow depression; collar narrow, delimited with shallow depression (Fig. <xref ref-type="fig" rid="F13">13E</xref>); lateral margin of pronotum strongly carinate (Fig. <xref ref-type="fig" rid="F13">13I</xref>); corium and hind femora without translucent patches; cuneus as long as wide at base (Fig. <xref ref-type="fig" rid="F13">13F</xref>); hemelytron full, lateral margins rounded, not concave or constricted anteriorly (Fig. <xref ref-type="fig" rid="F2">2</xref>); metathoracic scent gland evaporative area triangular and large, reaching base of hind coxa (Fig. <xref ref-type="fig" rid="F13">13J</xref>); forefemur wider than middle and hind femora; tarsal segment I longer than segments II and III each (Fig. <xref ref-type="fig" rid="F13">13O</xref>); apical part of ductus seminis widened, with two lobes around secondary gonopore both having row of narrow outgrowths along outer margin (Fig. <xref ref-type="fig" rid="F14">14A, B</xref>).</p><fig id="F13" position="float" orientation="portrait"><object-id xmlns:xlink="http://www.w3.org/1999/xlink" content-type="doi" xlink:type="simple">10.3897/zookeys.1012.57172.figure13</object-id><object-id xmlns:xlink="http://www.w3.org/1999/xlink" content-type="arpha" xlink:type="simple">62B4F433-6E0F-52C9-B1D5-B319367F361B</object-id><label>Figure 13.</label><caption><p>SEM images. <italic><tp:taxon-name><tp:taxon-name-part taxon-name-part-type="genus" reg="Micanitropis">Micanitropis</tp:taxon-name-part> <tp:taxon-name-part taxon-name-part-type="species" reg="seisia">seisia</tp:taxon-name-part></tp:taxon-name></italic><bold>A</bold> head, anterior view <bold>B</bold> tubercles on hemelytron <bold>C</bold> labial segment I <bold>D</bold> apical part of labial segment II <bold>E</bold> head and pronotum, dorsal view <bold>F</bold> cuneus and membrane cell <bold>G</bold> trichobothria on middle femur <bold>H</bold> trichobothria on hind femur <bold>I</bold> head and pronotum, lateral view <bold>J</bold> pleura <bold>K</bold> antennal segments I, II <bold>L</bold> pretarsus, ventral view <bold>M</bold> scutellum, clavus and corium <bold>N</bold> legs <bold>O</bold> hind tarsus <bold>P</bold> pretarsus, dorsal view.</p></caption><graphic xmlns:xlink="http://www.w3.org/1999/xlink" xlink:href="zookeys-1012-095-g013.jpg" position="float" orientation="portrait" xlink:type="simple" id="oo_501601.jpg"><uri content-type="original_file" xlink:type="simple">https://binary.pensoft.net/fig/501601</uri></graphic></fig></tp:treatment-sec><tp:treatment-sec sec-type="description" id="SECID0EY2BI"><title>Description.</title><p><bold>Male. Coloration</bold> (Fig. <xref ref-type="fig" rid="F2">2</xref>). Background colouration brown to dark brown with whitish yellow to pale brown markings and stripes, sometimes with reddish tinge. <bold>Surface and vestiture</bold> (Fig. <xref ref-type="fig" rid="F13">13B, E, I, J, M</xref>). Body impunctate; scutellum not serrate laterally (Fig. <xref ref-type="fig" rid="F13">13M</xref>); head, pronotum, scutellum and pleura with distinct rugosities (Fig. <xref ref-type="fig" rid="F3">3A, E, I, J, M</xref>); hemelytron clothed with small tubercles (Fig. <xref ref-type="fig" rid="F13">13B</xref>); dorsum and pleura without net-like pattern of microsculpture (Fig. <xref ref-type="fig" rid="F3">3A, E, I, J, M</xref>). Body clothed with short sparse adpressed setae (Fig. <xref ref-type="fig" rid="F13">13B, J</xref>); setae on dorsum very short, setae on antenna, pleura, legs and abdomen longer; spines on tibiae short and pale. <bold>Structure.</bold> Body elongate oval. <bold><italic>Head</italic>.</bold> Horizontal, dorsally as long as or slightly longer than wide (Fig. <xref ref-type="fig" rid="F13">13E</xref>), vertex not carinate, eye not protruding, not covering anterior margin of pronotum posteriorly (Fig. <xref ref-type="fig" rid="F13">13E</xref>); in anterior view head wider than high, antennal fossa placed near ventral 1/3 of eye, above ventral margin of eye; base of clypeus not delimited with depression, placed near median of eye (Fig. <xref ref-type="fig" rid="F13">13A</xref>); in lateral view head longer than high; vertex not raised above eyes; eye large, producing to ventral margin of head; eye located close to lateral margin of pronotum or slightly covering it; antennal fossa slightly removed from eye and placed close to suture between mandibular and maxillary plates; mandibular and maxillary plates not separated from head with suture or depression; labrum triangular, not modified, shorter than labial segment I; buccula elongate, ca. 5–6 × as long as high; distance between buccula and pronotum longer than buccula length (Fig. <xref ref-type="fig" rid="F13">13I</xref>). <bold><italic>Antenna</italic>.</bold> Shorter than body, antennal segment I not widened, shorter than head width; antennal segment II slightly widened towards apex, slightly thinner than segment I, longer than head width; segment III slightly shorter than half of segment II; segment IV ca. 1.5 × as long as segment III; segment III as thick as segment IV, and both thinner than segment II (Fig. <xref ref-type="fig" rid="F13">13K, N</xref>). <bold><italic>Labium</italic>.</bold> Apex almost reaching or reaching genital segment; labial segment I almost reaching posterior margin of head, subdivided in apical half (Fig. <xref ref-type="fig" rid="F13">13C, I, N</xref>); segment II almost twice as long as segment I, subdivided subapically, its apical part 9–10 × as long as wide (Fig, 13D, N); segment III subequal to half of segment II, more than 10 × as long as wide; segment IV slightly shorter or same length as segment III (Fig. <xref ref-type="fig" rid="F13">13N</xref>). <bold><italic>Thorax</italic>.</bold> Pronotum wider than long (Fig. <xref ref-type="fig" rid="F13">13E</xref>), lateral margins straight in dorsal view, strongly carinate in lateral view (Fig. <xref ref-type="fig" rid="F13">13E, I</xref>); collar relatively narrow, narrower than antennal segment I, separated with weak depression; calli large and moderately upraised, covering 2/3 of pronotum surface, separated from each other with weak depression; posterior margin of pronotum slightly concave (Fig. <xref ref-type="fig" rid="F13">13E, M</xref>); mesoscutum exposed; scutellum flat (Fig. <xref ref-type="fig" rid="F13">13M</xref>); propleural apodeme T-shaped (Fig. <xref ref-type="fig" rid="F13">13I</xref>); mesopleural apodeme slit-like; mesothoracic spiracle slit-like, with row of microsculpture along anterior margin; metathoracic gland evaporative area triangular, lateral margin reaching base of hind coxa; peritreme upraised, rounded; metepimeron narrow (Fig. <xref ref-type="fig" rid="F13">13J</xref>). <bold><italic>Hemelytron</italic></bold> (Fig. <xref ref-type="fig" rid="F13">13F, M</xref>). Outer margins rounded, not concave or constricted anteriorly; clavus with longitudinal ridge; claval commissure slightly longer than scutellum; medial fracture almost reaching middle of corium; ridge along medial fracture distinct basally; embolium relatively wide, its widest part subequal to 1/3 of cuneus width; R+M distinct only basally; cuneus visibly delimited, as wide as long, not incised at base; membrane with two cells, distance between cell and membrane apex slightly longer than cell length. <bold><italic>Legs</italic>.</bold> Forecoxa slightly shorter than pronotum length, longer and wider than middle and hind coxae; forefemur widened, 3–4 × as long as wide, wider and slightly longer than middle femur, slightly wider and shorter than hind femur (Fig. <xref ref-type="fig" rid="F13">13G, H, N</xref>), segment I of hind tarsus twice longer than segment II; segment III slightly longer than segment II (Fig. <xref ref-type="fig" rid="F13">13O</xref>); claw with subapical tooth; middle row of tiles on unguitractor full (Fig. <xref ref-type="fig" rid="F13">13L</xref>). <bold><italic>Genitalia</italic>.</bold> See species description.</p><p><bold>Female.</bold> Similar to male. <bold><italic>Genitalia</italic>.</bold> See species description.</p></tp:treatment-sec><tp:treatment-sec sec-type="etymology" id="SECID0EHACI"><title>Etymology.</title><p>The genus is named for its sparkling appearance, <italic>micans</italic> from Latin meaning sparkling, glittering. The genus is masculine.</p></tp:treatment-sec><tp:treatment-sec sec-type="remarks" id="SECID0EPACI"><title>Remarks.</title><p><italic><tp:taxon-name><tp:taxon-name-part taxon-name-part-type="genus" reg="Micanitropis">Micanitropis</tp:taxon-name-part></tp:taxon-name></italic> belongs to <tp:taxon-name><tp:taxon-name-part taxon-name-part-type="tribe">Fulviini</tp:taxon-name-part></tp:taxon-name> as its structure fits the diagnosis for this tribe, in particular, it has the prognathous head, the antenna shorter than the body, the body impunctate, and its labium is long, reaching or almost reaching the genitalia segment (<xref ref-type="bibr" rid="B9">Gorczyca 2000</xref>).</p><p><italic><tp:taxon-name><tp:taxon-name-part taxon-name-part-type="genus" reg="Micanitropis">Micanitropis</tp:taxon-name-part></tp:taxon-name></italic> is similar to <italic><tp:taxon-name><tp:taxon-name-part taxon-name-part-type="genus" reg="Peritropis">Peritropis</tp:taxon-name-part></tp:taxon-name></italic> Uhler, 1891, as they both have the moderately elevated calli, the carinate lateral margins of pronotum, the eyes elongate in lateral view and reaching gula, and the hemelytron, at least in some species, including type species <italic><tp:taxon-name><tp:taxon-name-part taxon-name-part-type="genus" reg="Peritropis">P.</tp:taxon-name-part> <tp:taxon-name-part taxon-name-part-type="species" reg="saldaeformis">saldaeformis</tp:taxon-name-part></tp:taxon-name></italic> Uhler, 1891, is covered with small tubercles (<xref ref-type="bibr" rid="B13">Moulds and Cassis 2006</xref>; <xref ref-type="bibr" rid="B32">Wolski and Henry 2012</xref>). Currently <italic><tp:taxon-name><tp:taxon-name-part taxon-name-part-type="genus" reg="Peritropis">Peritropis</tp:taxon-name-part></tp:taxon-name></italic> includes ca. 90 species worldwide, with only the Australian and American fauna having been revised (<xref ref-type="bibr" rid="B13">Moulds and Cassis 2006</xref>; <xref ref-type="bibr" rid="B32">Wolski and Henry 2012</xref>). According to the previous works and personal observations, <italic><tp:taxon-name><tp:taxon-name-part taxon-name-part-type="genus" reg="Peritropis">Peritropis</tp:taxon-name-part></tp:taxon-name></italic> differs from <italic><tp:taxon-name><tp:taxon-name-part taxon-name-part-type="genus" reg="Micanitropis">Micanitropis</tp:taxon-name-part></tp:taxon-name></italic> in the collar being indistinct, the vertex usually more or less carinate, the metathoracic scent gland evaporative area usually being reduced or at least its anterior angle being rounded, and the head, pronotum and pleura not being covered with rugosities, but instead with a net-like pattern of microsculpture. The anterior margin of pronotum of <italic><tp:taxon-name><tp:taxon-name-part taxon-name-part-type="genus" reg="Peritropis">Peritropis</tp:taxon-name-part></tp:taxon-name></italic> is also often concave and angulate at sides, and the apical part of ductus seminis does not have the row of outgrowths along margin (<xref ref-type="bibr" rid="B13">Moulds and Cassis 2006</xref>; <xref ref-type="bibr" rid="B32">Wolski and Henry 2012</xref>).</p><p>As mentioned in the remarks for <italic><tp:taxon-name><tp:taxon-name-part taxon-name-part-type="genus" reg="Callitropisca">Callitropisca</tp:taxon-name-part></tp:taxon-name></italic>, this genus, <italic><tp:taxon-name><tp:taxon-name-part taxon-name-part-type="genus" reg="Micanitropis">Micanitropis</tp:taxon-name-part></tp:taxon-name></italic>, and <italic><tp:taxon-name><tp:taxon-name-part taxon-name-part-type="genus" reg="Xenocylapidius">Xenocylapidius</tp:taxon-name-part></tp:taxon-name></italic> share similar genitalic structures, with the apical part of the ductus seminis having two lobes, bearing a row of long outgrowths along outer margin. See comparison of <italic><tp:taxon-name><tp:taxon-name-part taxon-name-part-type="genus" reg="Callitropisca">Callitropisca</tp:taxon-name-part></tp:taxon-name></italic> and <tp:taxon-name><tp:taxon-name-part taxon-name-part-type="genus" reg="Micanitropis">Micanitropis</tp:taxon-name-part></tp:taxon-name> in the Remarks section for <tp:taxon-name><tp:taxon-name-part taxon-name-part-type="genus" reg="Callitropisca">Callitropisca</tp:taxon-name-part></tp:taxon-name>. <italic><tp:taxon-name><tp:taxon-name-part taxon-name-part-type="genus" reg="Xenocylapidius">Xenocylapidius</tp:taxon-name-part></tp:taxon-name></italic> and <italic><tp:taxon-name><tp:taxon-name-part taxon-name-part-type="genus" reg="Micanitropis">Micanitropis</tp:taxon-name-part></tp:taxon-name></italic> are similar in the head being longer than high in lateral view, the vertex flat (Fig. <xref ref-type="fig" rid="F13">13I</xref>; <xref ref-type="bibr" rid="B29">Wolski and Gorczyca 2014b</xref>: figs 9–15), and the tarsal segment I being longer than tarsal segments II and III each (Fig. <xref ref-type="fig" rid="F13">13O</xref>). However, <italic><tp:taxon-name><tp:taxon-name-part taxon-name-part-type="genus" reg="Xenocylapidius">Xenocylapidius</tp:taxon-name-part></tp:taxon-name></italic> differs from <italic><tp:taxon-name><tp:taxon-name-part taxon-name-part-type="genus" reg="Micanitropis">Micanitropis</tp:taxon-name-part></tp:taxon-name></italic> in the antennal segment I being longer than the vertex, the setae covering the dorsum are either dense and short or long and sparse, and the head, pronotum, and scutellum are not rugose or only slightly rugose (pers. obs.; <xref ref-type="bibr" rid="B29">Wolski and Gorczyca 2014b</xref>).</p></tp:treatment-sec><tp:treatment-sec><!--Section generated to contain objects referenced in tp:taxon-treatment.--><fig id="F2" position="float" orientation="portrait"><object-id xmlns:xlink="http://www.w3.org/1999/xlink" content-type="doi" xlink:type="simple">10.3897/zookeys.1012.57172.figure2</object-id><object-id xmlns:xlink="http://www.w3.org/1999/xlink" content-type="arpha" xlink:type="simple">A51DA087-8F30-52A3-B318-BD994437D827</object-id><label>Figure 2.</label><caption><p>Habitus of <italic><tp:taxon-name><tp:taxon-name-part taxon-name-part-type="genus" reg="Callitropisca">Callitropisca</tp:taxon-name-part> <tp:taxon-name-part taxon-name-part-type="species" reg="florentine">florentine</tp:taxon-name-part></tp:taxon-name></italic>, <italic><tp:taxon-name><tp:taxon-name-part taxon-name-part-type="genus" reg="Laetifulvius">Laetifulvius</tp:taxon-name-part> <tp:taxon-name-part taxon-name-part-type="species" reg="morganensis">morganensis</tp:taxon-name-part></tp:taxon-name></italic>, and <italic><tp:taxon-name><tp:taxon-name-part taxon-name-part-type="genus" reg="Micanitropis">Micanitropis</tp:taxon-name-part> <tp:taxon-name-part taxon-name-part-type="species" reg="seisia">seisia</tp:taxon-name-part></tp:taxon-name></italic>.</p></caption><graphic xmlns:xlink="http://www.w3.org/1999/xlink" xlink:href="zookeys-1012-095-g002.jpg" position="float" orientation="portrait" xlink:type="simple" id="oo_501590.jpg"><uri content-type="original_file" xlink:type="simple">https://binary.pensoft.net/fig/501590</uri></graphic></fig><fig id="F14" position="float" orientation="portrait"><object-id xmlns:xlink="http://www.w3.org/1999/xlink" content-type="doi" xlink:type="simple">10.3897/zookeys.1012.57172.figure14</object-id><object-id xmlns:xlink="http://www.w3.org/1999/xlink" content-type="arpha" xlink:type="simple">711793FF-57E0-50D5-BB0C-7443E1D4140C</object-id><label>Figure 14.</label><caption><p>Male genitalia. <italic><tp:taxon-name><tp:taxon-name-part taxon-name-part-type="genus" reg="Micanitropis">Micanitropis</tp:taxon-name-part> <tp:taxon-name-part taxon-name-part-type="species" reg="seisia">seisia</tp:taxon-name-part></tp:taxon-name></italic><bold>A</bold> aedeagus, left lateral view <bold>B</bold> aedeagus, dorsal view <bold>C</bold> theca <bold>D</bold> genital capsule <bold>E</bold> left paramere, dorsal view <bold>F</bold> left paramere, posterior view <bold>G</bold> right paramere, posterior view <bold>H</bold> right paramere, dorsal view.</p></caption><graphic xmlns:xlink="http://www.w3.org/1999/xlink" xlink:href="zookeys-1012-095-g014.jpg" position="float" orientation="portrait" xlink:type="simple" id="oo_501602.jpg"><uri content-type="original_file" xlink:type="simple">https://binary.pensoft.net/fig/501602</uri></graphic></fig><fig id="F3" position="float" orientation="portrait"><object-id xmlns:xlink="http://www.w3.org/1999/xlink" content-type="doi" xlink:type="simple">10.3897/zookeys.1012.57172.figure3</object-id><object-id xmlns:xlink="http://www.w3.org/1999/xlink" content-type="arpha" xlink:type="simple">C1E5D7E6-C550-54D9-B2B1-7F8CB73F7E07</object-id><label>Figure 3.</label><caption><p>SEM images. <italic><tp:taxon-name><tp:taxon-name-part taxon-name-part-type="genus" reg="Dariella">Dariella</tp:taxon-name-part> <tp:taxon-name-part taxon-name-part-type="species" reg="rubrocuneata">rubrocuneata</tp:taxon-name-part></tp:taxon-name></italic><bold>A</bold> head and pronotum, lateral view <bold>B</bold> head and pronotum, dorsal view <bold>C</bold> head, anterior view <bold>D</bold> labium <bold>E</bold> antenna <bold>F</bold> pleura <bold>G</bold> legs <bold>H</bold> trichobothria on hind femur <bold>I</bold> trichobothria on middle femur <bold>J</bold> hind tarsus <bold>K</bold> pretarsus, ventral view <bold>L</bold> cuneus and membrane cell <bold>M</bold> scutellum, clavus and corium.</p></caption><graphic xmlns:xlink="http://www.w3.org/1999/xlink" xlink:href="zookeys-1012-095-g003.jpg" position="float" orientation="portrait" xlink:type="simple" id="oo_501591.jpg"><uri content-type="original_file" xlink:type="simple">https://binary.pensoft.net/fig/501591</uri></graphic></fig></tp:treatment-sec><ref-list><ref id="B9"><mixed-citation xmlns:xlink="http://www.w3.org/1999/xlink" xlink:type="simple"><person-group><name name-style="western"><surname>Gorczyca</surname><given-names>J</given-names></name></person-group> (<year>2000</year>) <source>A systematic study on <tp:taxon-name><tp:taxon-name-part taxon-name-part-type="subfamily">Cylapinae</tp:taxon-name-part></tp:taxon-name> with a revision of the Afrotropical Region (<tp:taxon-name><tp:taxon-name-part taxon-name-part-type="suborder">Heteroptera</tp:taxon-name-part></tp:taxon-name>, <tp:taxon-name><tp:taxon-name-part taxon-name-part-type="family">Miridae</tp:taxon-name-part></tp:taxon-name>).</source><publisher-name>Wydawnictwo Uniwersytetu Śląskiego</publisher-name>, <publisher-loc>Katowice</publisher-loc>, <size units="page">174 pp</size>. <ext-link xlink:type="simple" ext-link-type="uri" xlink:href="https://core.ac.uk/display/225721895">https://core.ac.uk/display/225721895</ext-link></mixed-citation></ref><ref id="B13"><mixed-citation xmlns:xlink="http://www.w3.org/1999/xlink" xlink:type="simple"><person-group><name name-style="western"><surname>Moulds</surname><given-names>T</given-names></name><name name-style="western"><surname>Cassis</surname><given-names>G</given-names></name></person-group> (<year>2006</year>) <article-title>A review of Australian species of <italic><tp:taxon-name><tp:taxon-name-part taxon-name-part-type="genus">Peritropis</tp:taxon-name-part></tp:taxon-name></italic> (<tp:taxon-name><tp:taxon-name-part taxon-name-part-type="class">Insecta</tp:taxon-name-part></tp:taxon-name>: <tp:taxon-name><tp:taxon-name-part taxon-name-part-type="suborder">Heteroptera</tp:taxon-name-part></tp:taxon-name>: <tp:taxon-name><tp:taxon-name-part taxon-name-part-type="family">Miridae</tp:taxon-name-part></tp:taxon-name>: <tp:taxon-name><tp:taxon-name-part taxon-name-part-type="subfamily">Cylapinae</tp:taxon-name-part></tp:taxon-name>).</article-title><source>Memoirs of the Queensland Museum</source><volume>52</volume>: <fpage>171</fpage>–<lpage>190</lpage>.</mixed-citation></ref><ref id="B32"><mixed-citation xmlns:xlink="http://www.w3.org/1999/xlink" xlink:type="simple"><person-group><name name-style="western"><surname>Wolski</surname><given-names>A</given-names></name><name name-style="western"><surname>Henry</surname><given-names>TJ</given-names></name></person-group> (<year>2012</year>) <article-title>Revision of the new world species of <italic><tp:taxon-name><tp:taxon-name-part taxon-name-part-type="genus">Peritropis</tp:taxon-name-part></tp:taxon-name></italic> Uhler (<tp:taxon-name><tp:taxon-name-part taxon-name-part-type="suborder">Heteroptera</tp:taxon-name-part></tp:taxon-name>: <tp:taxon-name><tp:taxon-name-part taxon-name-part-type="family">Miridae</tp:taxon-name-part></tp:taxon-name>: <tp:taxon-name><tp:taxon-name-part taxon-name-part-type="subfamily">Cylapinae</tp:taxon-name-part></tp:taxon-name>).</article-title><source>Insect Systematics and Evolution</source><volume>43</volume>(<issue>3–4</issue>): <fpage>213</fpage>–<lpage>270</lpage>. <ext-link xlink:type="simple" ext-link-type="doi" xlink:href="10.1163/1876312X-04303002">https://doi.org/10.1163/1876312X-04303002</ext-link></mixed-citation></ref><ref id="B29"><mixed-citation xmlns:xlink="http://www.w3.org/1999/xlink" xlink:type="simple"><person-group><name name-style="western"><surname>Wolski</surname><given-names>A</given-names></name><name name-style="western"><surname>Gorczyca</surname><given-names>J</given-names></name></person-group> (<year>2014b</year>) <article-title>Revision of the plant bug genus <italic><tp:taxon-name><tp:taxon-name-part taxon-name-part-type="genus">Xenocylapidius</tp:taxon-name-part></tp:taxon-name></italic> (<tp:taxon-name><tp:taxon-name-part taxon-name-part-type="order">Hemiptera</tp:taxon-name-part></tp:taxon-name>, <tp:taxon-name><tp:taxon-name-part taxon-name-part-type="suborder">Heteroptera</tp:taxon-name-part></tp:taxon-name>, <tp:taxon-name><tp:taxon-name-part taxon-name-part-type="family">Miridae</tp:taxon-name-part></tp:taxon-name>, <tp:taxon-name><tp:taxon-name-part taxon-name-part-type="subfamily">Cylapinae</tp:taxon-name-part></tp:taxon-name>), with descriptions of five new species from Australia and New Caledonia.</article-title><source>ZooKeys</source><volume>459</volume>: <fpage>73</fpage>–<lpage>94</lpage>. <ext-link xlink:type="simple" ext-link-type="doi" xlink:href="10.3897/zookeys.459.8015">https://doi.org/10.3897/zookeys.459.8015</ext-link></mixed-citation></ref></ref-list></tp:taxon-treatment>
