# Supplementary material for: Five new genera of the subfamily Cylapinae (Insecta, Heteroptera, Miridae) from Australia
Source: Zookeys. 2021 Jan 26;1012:95–134. doi: 10.3897/zookeys.1012.57172 (PMC7854564; doi:10.3897/zookeys.1012.57172)
Supplement: XML Treatment for Micanitropis seisia [file zookeys.1012.57172-treatment10.xml]

<!DOCTYPE tp:taxon-treatment
  PUBLIC "-//TaxonX//DTD Taxonomic Treatment Publishing DTD v0 20100105//EN" "tax-treatment-NSO.dtd">
<tp:taxon-treatment xmlns:tp="http://www.plazi.org/taxpub"><tp:treatment-meta><kwd-group><label>Taxon classification</label><kwd><named-content xmlns:xlink="http://www.w3.org/1999/xlink" content-type="kingdom">Animalia</named-content></kwd><kwd><named-content xmlns:xlink="http://www.w3.org/1999/xlink" content-type="order">Heteroptera</named-content></kwd><kwd><named-content xmlns:xlink="http://www.w3.org/1999/xlink" content-type="family">Miridae</named-content></kwd></kwd-group><mixed-citation publication-type="journal"><person-group><name><surname>Namyatova</surname><given-names>Anna A.</given-names></name><name><surname>Cassis</surname><given-names>Gerasimos</given-names></name></person-group><article-title>Five new genera of the subfamily <tp:taxon-name><tp:taxon-name-part taxon-name-part-type="subfamily">Cylapinae</tp:taxon-name-part></tp:taxon-name> (<tp:taxon-name><tp:taxon-name-part taxon-name-part-type="class">Insecta</tp:taxon-name-part></tp:taxon-name>, <tp:taxon-name><tp:taxon-name-part taxon-name-part-type="suborder">Heteroptera</tp:taxon-name-part></tp:taxon-name>, <tp:taxon-name><tp:taxon-name-part taxon-name-part-type="family">Miridae</tp:taxon-name-part></tp:taxon-name>) from Australia</article-title><source>Zookeys</source><day>26</day><month>1</month><year>2021</year><volume>1012</volume><fpage>95</fpage><lpage>134</lpage><pub-id pub-id-type="doi">10.3897/zookeys.1012.57172</pub-id></mixed-citation></tp:treatment-meta><tp:nomenclature><tp:taxon-name><object-id xmlns:xlink="http://www.w3.org/1999/xlink" content-type="arpha" xlink:type="simple">C16BC8B2-924A-5AE3-A52D-ACCD0EFF1A21</object-id>
                <tp:taxon-name-part taxon-name-part-type="genus" reg="Micanitropis">Micanitropis</tp:taxon-name-part>
                <tp:taxon-name-part taxon-name-part-type="species" reg="seisia">seisia</tp:taxon-name-part>
                <object-id xmlns:xlink="http://www.w3.org/1999/xlink" content-type="zoobank" xlink:type="simple">http://zoobank.org/B2AE0B02-5998-4EA5-9237-2540B9C2747E</object-id>
              </tp:taxon-name><tp:taxon-status xmlns:xlink="http://www.w3.org/1999/xlink" xlink:type="simple">sp. nov.</tp:taxon-status><xref ref-type="fig" rid="F2">Figs 2</xref><xref ref-type="fig" rid="F13">, 13</xref><xref ref-type="fig" rid="F14">, 14</xref><xref ref-type="fig" rid="F15">, 15B</xref></tp:nomenclature><tp:treatment-sec sec-type="material" id="SECID0ECICI"><title>Material examined.</title><p><bold><italic>Holotype</italic></bold>: Australia: Queensland: Seisia via Bamaga, <named-content xmlns:xlink="http://www.w3.org/1999/xlink" content-type="dwc:verbatimCoordinates" xlink:type="simple"><named-content content-type="geo-json" specific-use="{&#34;type&#34;:&#34;Point&#34;,&#34;coordinates&#34;:[142.371320,-10.852830]}" id="NCID0EQICI" xlink:type="simple">10.85283°S, 142.37132°E</named-content></named-content>, 10 Jan 2011, J. Sailor, 1♂ (UNSW_ENT 00027641) (<named-content xmlns:xlink="http://www.w3.org/1999/xlink" content-type="dwc:institutional_code" xlink:type="simple">QM</named-content>). <bold><italic>Paratypes</italic></bold>: Australia: Northern Territory: Crocodile Ck nr Dorisvale M.T., <named-content xmlns:xlink="http://www.w3.org/1999/xlink" content-type="dwc:verbatimCoordinates" xlink:type="simple"><named-content content-type="geo-json" specific-use="{&#34;type&#34;:&#34;Point&#34;,&#34;coordinates&#34;:[131.220000,-14.290000]}" id="NCID0EAJCI" xlink:type="simple">14.29°S, 131.22°E</named-content></named-content>, 17 Nov 1984, M. B. Malipatil, 1♂ (00043059) (<named-content xmlns:xlink="http://www.w3.org/1999/xlink" content-type="dwc:institutional_code" xlink:type="simple">NTM</named-content>). Kakadu National Park, Nourlangie Camp, <named-content xmlns:xlink="http://www.w3.org/1999/xlink" content-type="dwc:verbatimCoordinates" xlink:type="simple"><named-content content-type="geo-json" specific-use="{&#34;type&#34;:&#34;Point&#34;,&#34;coordinates&#34;:[132.659000,-12.759000]}" id="NCID0ENJCI" xlink:type="simple">12.759°S, 132.659°E</named-content></named-content>, 17 Nov 1979–18 Nov 1979, M. B. Malipatil, 1♀ (00043063) (<named-content xmlns:xlink="http://www.w3.org/1999/xlink" content-type="dwc:institutional_code" xlink:type="simple">NTM</named-content>). Lake Bennett, 19 km SE off Stuart Hwy nr Manton Dam, <named-content xmlns:xlink="http://www.w3.org/1999/xlink" content-type="dwc:verbatimCoordinates" xlink:type="simple"><named-content content-type="geo-json" specific-use="{&#34;type&#34;:&#34;Point&#34;,&#34;coordinates&#34;:[131.118890,-12.864490]}" id="NCID0E1JCI" xlink:type="simple">12.86449°S, 131.11889°E</named-content></named-content>, 30 Mar 1979, M. B. Malipatil, 3♂ (00043052–00043054), 1♀ (00043055) (<named-content xmlns:xlink="http://www.w3.org/1999/xlink" content-type="dwc:institutional_code" xlink:type="simple">NTM</named-content>), 1 sex unknown (00043056) (<named-content xmlns:xlink="http://www.w3.org/1999/xlink" content-type="dwc:institutional_code" xlink:type="simple">NTM</named-content>). Tindal, <named-content xmlns:xlink="http://www.w3.org/1999/xlink" content-type="dwc:verbatimCoordinates" xlink:type="simple"><named-content content-type="geo-json" specific-use="{&#34;type&#34;:&#34;Point&#34;,&#34;coordinates&#34;:[132.383000,-14.516000]}" id="NCID0EMKCI" xlink:type="simple">14.516°S, 132.383°E</named-content></named-content>, 01 Dec 1967–20 Dec 1967, W. Vestjens, 1♂ (00043060) (<named-content xmlns:xlink="http://www.w3.org/1999/xlink" content-type="dwc:institutional_code" xlink:type="simple">NTM</named-content>). Queensland: Clermont, <named-content xmlns:xlink="http://www.w3.org/1999/xlink" content-type="dwc:verbatimCoordinates" xlink:type="simple"><named-content content-type="geo-json" specific-use="{&#34;type&#34;:&#34;Point&#34;,&#34;coordinates&#34;:[147.638000,-22.823000]}" id="NCID0EZKCI" xlink:type="simple">22.823°S, 147.638°E</named-content></named-content>, Nov 1929, K. K. Spence, 1♂ (00043061) (<named-content xmlns:xlink="http://www.w3.org/1999/xlink" content-type="dwc:institutional_code" xlink:type="simple">AM</named-content>). Proserpine, Thompson Creek, (site XY15), <named-content xmlns:xlink="http://www.w3.org/1999/xlink" content-type="dwc:verbatimCoordinates" xlink:type="simple"><named-content content-type="geo-json" specific-use="{&#34;type&#34;:&#34;Point&#34;,&#34;coordinates&#34;:[148.556940,-20.518880]}" id="NCID0EGLCI" xlink:type="simple">20.51888°S, 148.55694°E</named-content></named-content>, 21 m, 11 Nov 2007, C. J. Burwell, 1♂ (00043046) (<named-content xmlns:xlink="http://www.w3.org/1999/xlink" content-type="dwc:institutional_code" xlink:type="simple">QM</named-content>). Proserpine, Thompson Creek, site XY15, <named-content xmlns:xlink="http://www.w3.org/1999/xlink" content-type="dwc:verbatimCoordinates" xlink:type="simple"><named-content content-type="geo-json" specific-use="{&#34;type&#34;:&#34;Point&#34;,&#34;coordinates&#34;:[148.557000,-20.519000]}" id="NCID0ETLCI" xlink:type="simple">20.519°S, 148.557°E</named-content></named-content>, 30 m, 11 Nov 2007, C. J. Burwell, 2♀ (00043048, 00043049) (<named-content xmlns:xlink="http://www.w3.org/1999/xlink" content-type="dwc:institutional_code" xlink:type="simple">QM</named-content>). Western Australia: Kimberley Research Station, via Kununura, <named-content xmlns:xlink="http://www.w3.org/1999/xlink" content-type="dwc:verbatimCoordinates" xlink:type="simple"><named-content content-type="geo-json" specific-use="{&#34;type&#34;:&#34;Point&#34;,&#34;coordinates&#34;:[128.699470,-15.707770]}" id="NCID0EAMCI" xlink:type="simple">15.70777°S, 128.69947°E</named-content></named-content>, 25 Nov–26 Nov 1997, A. Postle and C. Brockway, 1♀ (00043062) (<named-content xmlns:xlink="http://www.w3.org/1999/xlink" content-type="dwc:institutional_code" xlink:type="simple">WAM</named-content>). Roebuck Plains, via Broome, <named-content xmlns:xlink="http://www.w3.org/1999/xlink" content-type="dwc:verbatimCoordinates" xlink:type="simple"><named-content content-type="geo-json" specific-use="{&#34;type&#34;:&#34;Point&#34;,&#34;coordinates&#34;:[122.435000,-17.960000]}" id="NCID0ENMCI" xlink:type="simple">17.96°S, 122.435°E</named-content></named-content>, 30 Dec 1997–02 Jan 1998, C. Johnstone, 1♂ (00043057) (<named-content xmlns:xlink="http://www.w3.org/1999/xlink" content-type="dwc:institutional_code" xlink:type="simple">WAM</named-content>).</p></tp:treatment-sec><tp:treatment-sec sec-type="diagnosis" id="SECID0EXMCI"><title>Diagnosis.</title><p>Head mostly brown to dark brown dorsally; antennal segment I yellow basally and reddish apically; segment II pale brown to brown, whitish yellow apically; segments III and IV pale brown to brown; pronotum, mesoscutum and scutellum brown to dark brown; scutellum whitish yellow to yellow apically; pleura mostly brown to dark brown or reddish brown; hemelytron mostly brown; clavus with three longitudinal whitish yellow stripes, inner stripe sometimes faint or indistinct; corium with two longitudinal whitish yellow stripes reaching or almost reaching middle of corium (Fig. <xref ref-type="fig" rid="F2">2</xref>); vesica with two elongate sclerites, one of them straight and placed dorsally, second one curved and widened basally, vesica also with triangular semi-sclerotised area apically (Fig. <xref ref-type="fig" rid="F14">14A, B</xref>).</p><fig id="F14" position="float" orientation="portrait"><object-id xmlns:xlink="http://www.w3.org/1999/xlink" content-type="doi" xlink:type="simple">10.3897/zookeys.1012.57172.figure14</object-id><object-id xmlns:xlink="http://www.w3.org/1999/xlink" content-type="arpha" xlink:type="simple">711793FF-57E0-50D5-BB0C-7443E1D4140C</object-id><label>Figure 14.</label><caption><p>Male genitalia. <italic><tp:taxon-name><tp:taxon-name-part taxon-name-part-type="genus" reg="Micanitropis">Micanitropis</tp:taxon-name-part> <tp:taxon-name-part taxon-name-part-type="species" reg="seisia">seisia</tp:taxon-name-part></tp:taxon-name></italic><bold>A</bold> aedeagus, left lateral view <bold>B</bold> aedeagus, dorsal view <bold>C</bold> theca <bold>D</bold> genital capsule <bold>E</bold> left paramere, dorsal view <bold>F</bold> left paramere, posterior view <bold>G</bold> right paramere, posterior view <bold>H</bold> right paramere, dorsal view.</p></caption><graphic xmlns:xlink="http://www.w3.org/1999/xlink" xlink:href="zookeys-1012-095-g014.jpg" position="float" orientation="portrait" xlink:type="simple" id="oo_501602.jpg"><uri content-type="original_file" xlink:type="simple">https://binary.pensoft.net/fig/501602</uri></graphic></fig></tp:treatment-sec><tp:treatment-sec sec-type="description" id="SECID0ENOCI"><title>Description.</title><p><bold>Male.</bold> Body length 3.1–3.4. <bold>Coloration</bold> (Fig. <xref ref-type="fig" rid="F2">2</xref>). Background colouration brown to dark brown. <bold><italic>Head</italic>.</bold> Brown to dark brown dorsally with yellow marking near inner margin of eye; mandibular and maxillary plates and ventral side of head pale brown often with reddish tinge; antennal segment I yellow basally and reddish apically; segment II pale brown to brown, whitish yellow apically; segments III–IV pale brown to brown; labium yellow to brown, labial segment I sometimes with reddish tinge. <bold><italic>Thorax</italic>.</bold> Pronotum uniformly brown to dark brown. Mesoscutum and scutellum brown to dark brown; mesoscutum often with pale brown or reddish marking laterally; scutellum whitish yellow to yellow apically; pleura brown to dark brown, sometimes reddish brown; evaporative area often slightly paler than metapleuron. <bold><italic>Hemelytron</italic>.</bold> Mostly brown; clavus with three longitudinal whitish yellow stripes, inner stripe sometimes faint or indistinct; corium with two longitudinal whitish yellow stripes reaching or almost reaching middle of corium; embolium whitish yellow anteriorly; corium and embolium with yellow marking adjacent to cuneus, sometimes with reddish tinge; membrane pale brown with brown cells. <bold><italic>Legs</italic>.</bold> Forecoxa brown to dark brown, often with whitish apex; middle and hind coxae whitish yellow to pale brown; femora brown, yellow or reddish yellow apically; forefemur often darker than middle and hind femora; tibiae pale brown to dark brown, often yellow apically; tarsi whitish yellow to pale brown. <bold><italic>Abdomen</italic>.</bold> Brown to dark brown, sometimes with reddish tinge. <bold>Surface and vestiture.</bold> See generic description. <bold>Structure and measurements.</bold> Body ca. 2.5–2.8 × as long as wide, ca. 2.7–3.1 × as long as pronotum width; head ca. 1.0–1.3 × as wide as long, in lateral view head ca. 1.4–1.5 × as long as high; antennal segment I ca. 1.3–1.6 × as long as vertex, ca. 0.5–0.6 × as long as head width; antennal segment II ca. 2.8–3.0 × as long as segment I, ca. 4.0–4.3 × as long as vertex width, ca. 1.6–1.7 × as long as head width, ca. 0.8–0.9 × as long as pronotum width; pronotum ca. 1.8–2.0 × as wide as head, ca. 1.9–2.2 × as wide as long. <bold><italic>Genitalia</italic>.</bold> Genital capsule as long as wide, with outgrowth on right hand side on posterior margin dorsally (Fig. <xref ref-type="fig" rid="F14">14D</xref>). Parameres r-shaped, subequal in length; basal part of right paramere with angulate swelling directed inwards and rounded outgrowth directed upwards, apical part of right paramere widened with small tubercle apically; left paramere with large outgrowth on basal part directed outwards and upwards, apical process narrow and elongate (Fig. <xref ref-type="fig" rid="F14">14E–H</xref>); theca without outgrowths (Fig. <xref ref-type="fig" rid="F4">4C</xref>); endosoma subdivided into vesica and conjunctiva; vesica with two elongate spicules, tapering apically, dorsal spicule straight, not particularly widened basally; ventral spicule curved, and widened basally in lateral view; vesica also with triangular semi-sclerotised area apically; ductus seminis widened and sclerotised apically; secondary gonopore surrounded with two wide lobes, with row of narrow outgrowths along outer margin, one of those lobes placed dorsally and another one ventrally (Fig. <xref ref-type="fig" rid="F14">14A, B</xref>).</p><p><bold>Female.</bold> Body length 3.1–3.7. <bold>Coloration</bold> (Fig. <xref ref-type="fig" rid="F2">2</xref>). As in male, marking near eye sometimes absent, cuneus sometimes almost entirely whitish yellow. <bold>Structure and measurements.</bold> Body ca. 2.2–2.7 × as long as wide, ca. 2.7–3.3 as long as pronotum width; head ca. 0.9–1.0 × as wide as long, in lateral view head ca. 1.5 × as long as high; antennal segment I ca. 1.2–1.6 × as long as vertex, ca. 0.5–0.7 × as long as head width; antennal segment II ca. 3.1–3.2 × as long as segment I, ca. 3.6–4.9 × as long as vertex width; ca. 1.4–2.0 × as long as head width, ca. 0.8–0.9 × as long as pronotum width; pronotum ca. 1.8–2.3 × as wide as head, ca. 2.0–2.2 × as wide as long. <bold><italic>Genitalia</italic>.</bold> Dorsal labiate plate as long as wide, with large elongate sclerotised rings, each of them ca. 0.2 × as wide as dorsal labiate plate, and only slightly shorter than dorsal labiate plate; sclerotised rings connected with each other with transversal sclerite anteriorly; posterior part of dorsal labiate plate with paired sclerotised areas and paired membranous areas with small tubercles (Fig. <xref ref-type="fig" rid="F10">10B</xref>); ventral wall with v-shaped medial sclerite surrounding vulva (Fig. <xref ref-type="fig" rid="F10">10D</xref>).</p></tp:treatment-sec><tp:treatment-sec sec-type="distribution" id="SECID0E6QCI"><title>Distribution.</title><p>Known from different locations in the dry areas in the northern parts of Western Australia, Northern Territory and Queensland (Australia) (Fig. <xref ref-type="fig" rid="F15">15B</xref>).</p></tp:treatment-sec><tp:treatment-sec sec-type="Collection techniques" id="SECID0EJRCI"><title>Collection techniques.</title><p>The specimens were collected with hands at night, at light, at MV light, and using pyrethrum knockdown of mango trees.</p></tp:treatment-sec><tp:treatment-sec sec-type="etymology" id="SECID0EORCI"><title>Etymology.</title><p>Named after the town Seisia in the Cape York (Queensland, Australia), where the holotype was collected (Fig. <xref ref-type="fig" rid="F15">15B</xref>).</p><fig id="F15" position="float" orientation="portrait"><object-id xmlns:xlink="http://www.w3.org/1999/xlink" content-type="doi" xlink:type="simple">10.3897/zookeys.1012.57172.figure15</object-id><object-id xmlns:xlink="http://www.w3.org/1999/xlink" content-type="arpha" xlink:type="simple">326F55F4-8537-5C20-B2FF-13DACB74C2A4</object-id><label>Figure 15.</label><caption><p>Distribution maps <bold>A</bold><italic><tp:taxon-name><tp:taxon-name-part taxon-name-part-type="genus" reg="Dariella">Dariella</tp:taxon-name-part> <tp:taxon-name-part taxon-name-part-type="species" reg="rubrocuneata">rubrocuneata</tp:taxon-name-part></tp:taxon-name></italic>, <italic><tp:taxon-name><tp:taxon-name-part taxon-name-part-type="genus" reg="Callitropisca">Callitropisca</tp:taxon-name-part> <tp:taxon-name-part taxon-name-part-type="species" reg="florentine">florentine</tp:taxon-name-part></tp:taxon-name></italic><bold>B</bold><italic><tp:taxon-name><tp:taxon-name-part taxon-name-part-type="genus" reg="Labriella">Labriella</tp:taxon-name-part> <tp:taxon-name-part taxon-name-part-type="species" reg="fusca">fusca</tp:taxon-name-part></tp:taxon-name></italic>, <italic><tp:taxon-name><tp:taxon-name-part taxon-name-part-type="genus" reg="Laetifulvius">Laetifulvius</tp:taxon-name-part> <tp:taxon-name-part taxon-name-part-type="species" reg="morganensis">morganensis</tp:taxon-name-part></tp:taxon-name></italic>, <italic><tp:taxon-name><tp:taxon-name-part taxon-name-part-type="genus" reg="Micanitropis">Micanitropis</tp:taxon-name-part> <tp:taxon-name-part taxon-name-part-type="species" reg="seisia">seisia</tp:taxon-name-part></tp:taxon-name></italic>.</p></caption><graphic xmlns:xlink="http://www.w3.org/1999/xlink" xlink:href="zookeys-1012-095-g015.jpg" position="float" orientation="portrait" xlink:type="simple" id="oo_501603.jpg"><uri content-type="original_file" xlink:type="simple">https://binary.pensoft.net/fig/501603</uri></graphic></fig></tp:treatment-sec><tp:treatment-sec><!--Section generated to contain objects referenced in tp:taxon-treatment.--><fig id="F2" position="float" orientation="portrait"><object-id xmlns:xlink="http://www.w3.org/1999/xlink" content-type="doi" xlink:type="simple">10.3897/zookeys.1012.57172.figure2</object-id><object-id xmlns:xlink="http://www.w3.org/1999/xlink" content-type="arpha" xlink:type="simple">A51DA087-8F30-52A3-B318-BD994437D827</object-id><label>Figure 2.</label><caption><p>Habitus of <italic><tp:taxon-name><tp:taxon-name-part taxon-name-part-type="genus" reg="Callitropisca">Callitropisca</tp:taxon-name-part> <tp:taxon-name-part taxon-name-part-type="species" reg="florentine">florentine</tp:taxon-name-part></tp:taxon-name></italic>, <italic><tp:taxon-name><tp:taxon-name-part taxon-name-part-type="genus" reg="Laetifulvius">Laetifulvius</tp:taxon-name-part> <tp:taxon-name-part taxon-name-part-type="species" reg="morganensis">morganensis</tp:taxon-name-part></tp:taxon-name></italic>, and <italic><tp:taxon-name><tp:taxon-name-part taxon-name-part-type="genus" reg="Micanitropis">Micanitropis</tp:taxon-name-part> <tp:taxon-name-part taxon-name-part-type="species" reg="seisia">seisia</tp:taxon-name-part></tp:taxon-name></italic>.</p></caption><graphic xmlns:xlink="http://www.w3.org/1999/xlink" xlink:href="zookeys-1012-095-g002.jpg" position="float" orientation="portrait" xlink:type="simple" id="oo_501590.jpg"><uri content-type="original_file" xlink:type="simple">https://binary.pensoft.net/fig/501590</uri></graphic></fig><fig id="F13" position="float" orientation="portrait"><object-id xmlns:xlink="http://www.w3.org/1999/xlink" content-type="doi" xlink:type="simple">10.3897/zookeys.1012.57172.figure13</object-id><object-id xmlns:xlink="http://www.w3.org/1999/xlink" content-type="arpha" xlink:type="simple">62B4F433-6E0F-52C9-B1D5-B319367F361B</object-id><label>Figure 13.</label><caption><p>SEM images. <italic><tp:taxon-name><tp:taxon-name-part taxon-name-part-type="genus" reg="Micanitropis">Micanitropis</tp:taxon-name-part> <tp:taxon-name-part taxon-name-part-type="species" reg="seisia">seisia</tp:taxon-name-part></tp:taxon-name></italic><bold>A</bold> head, anterior view <bold>B</bold> tubercles on hemelytron <bold>C</bold> labial segment I <bold>D</bold> apical part of labial segment II <bold>E</bold> head and pronotum, dorsal view <bold>F</bold> cuneus and membrane cell <bold>G</bold> trichobothria on middle femur <bold>H</bold> trichobothria on hind femur <bold>I</bold> head and pronotum, lateral view <bold>J</bold> pleura <bold>K</bold> antennal segments I, II <bold>L</bold> pretarsus, ventral view <bold>M</bold> scutellum, clavus and corium <bold>N</bold> legs <bold>O</bold> hind tarsus <bold>P</bold> pretarsus, dorsal view.</p></caption><graphic xmlns:xlink="http://www.w3.org/1999/xlink" xlink:href="zookeys-1012-095-g013.jpg" position="float" orientation="portrait" xlink:type="simple" id="oo_501601.jpg"><uri content-type="original_file" xlink:type="simple">https://binary.pensoft.net/fig/501601</uri></graphic></fig><fig id="F4" position="float" orientation="portrait"><object-id xmlns:xlink="http://www.w3.org/1999/xlink" content-type="doi" xlink:type="simple">10.3897/zookeys.1012.57172.figure4</object-id><object-id xmlns:xlink="http://www.w3.org/1999/xlink" content-type="arpha" xlink:type="simple">DA611EC4-9CF6-58B7-A05D-8133C9DFD8E7</object-id><label>Figure 4.</label><caption><p>Male genitalia. <italic><tp:taxon-name><tp:taxon-name-part taxon-name-part-type="genus" reg="Dariella">Dariella</tp:taxon-name-part> <tp:taxon-name-part taxon-name-part-type="species" reg="rubrocuneata">rubrocuneata</tp:taxon-name-part></tp:taxon-name></italic><bold>A</bold> aedeagus, dorsal view <bold>B</bold> aedeagus, left lateral view <bold>C</bold> genital capsule, dorsal view <bold>D</bold> left paramere, dorsal view <bold>E</bold> left paramere, posterior view <bold>F</bold> right paramere, dorsal view <bold>G</bold> right paramere, posterior view.</p></caption><graphic xmlns:xlink="http://www.w3.org/1999/xlink" xlink:href="zookeys-1012-095-g004.jpg" position="float" orientation="portrait" xlink:type="simple" id="oo_501592.jpg"><uri content-type="original_file" xlink:type="simple">https://binary.pensoft.net/fig/501592</uri></graphic></fig><fig id="F10" position="float" orientation="portrait"><object-id xmlns:xlink="http://www.w3.org/1999/xlink" content-type="doi" xlink:type="simple">10.3897/zookeys.1012.57172.figure10</object-id><object-id xmlns:xlink="http://www.w3.org/1999/xlink" content-type="arpha" xlink:type="simple">1B23BD85-5211-5F32-9618-8322F4BFF24A</object-id><label>Figure 10.</label><caption><p>Female genitalia. <italic><tp:taxon-name><tp:taxon-name-part taxon-name-part-type="genus" reg="Callitropisca">Callitropisca</tp:taxon-name-part> <tp:taxon-name-part taxon-name-part-type="species" reg="florentine">florentine</tp:taxon-name-part></tp:taxon-name></italic><bold>A</bold> dorsal wall <bold>C</bold> ventral wall of bursa copulatrix <bold>E</bold> posterior wall of bursa copulatrix. <italic><tp:taxon-name><tp:taxon-name-part taxon-name-part-type="genus" reg="Micanitropis">Micanitropis</tp:taxon-name-part> <tp:taxon-name-part taxon-name-part-type="species" reg="seisia">seisia</tp:taxon-name-part></tp:taxon-name></italic><bold>B</bold> dorsal wall <bold>D</bold> ventral wall of bursa copulatrix.</p></caption><graphic xmlns:xlink="http://www.w3.org/1999/xlink" xlink:href="zookeys-1012-095-g010.jpg" position="float" orientation="portrait" xlink:type="simple" id="oo_501598.jpg"><uri content-type="original_file" xlink:type="simple">https://binary.pensoft.net/fig/501598</uri></graphic></fig></tp:treatment-sec></tp:taxon-treatment>
